# Supplementary material for: Tesofensine, a novel antiobesity drug, silences GABAergic hypothalamic neurons
Source: PLoS One. 2024 Apr 24;19(4):e0300544. doi: 10.1371/journal.pone.0300544 (PMC11042726; doi:10.1371/journal.pone.0300544)
Supplement: S1 File — (ZIP) [file pone.0300544.s013.zip]

Archive with 85 entries (75 files):
- Figura entrenamiento/Learning/
- Figura entrenamiento/Learning/R1/
- Figura entrenamiento/Learning/R1/R1G1_SDTHG_D02b
- Figura entrenamiento/Learning/R1/R1G1_SDTHG_D02c
- Figura entrenamiento/Learning/R1/R1G1_SDTHG_D03c
- Figura entrenamiento/Learning/R1/R1G1_SDTHG_D05
- Figura entrenamiento/Learning/R1/R1G1_SDTHG_D06
- Figura entrenamiento/Learning/R1/R1G1_SDTHG_D07
- Figura entrenamiento/Learning/R1/R1G1_SDTHG_D08
- Figura entrenamiento/Learning/R1/R1G1_SDTHG_D10
- Figura entrenamiento/Learning/R2/
- Figura entrenamiento/Learning/R2/R2G1_SDTHG_D02_Training
- Figura entrenamiento/Learning/R2/R2G1_SDTHG_D03_Training
- Figura entrenamiento/Learning/R2/R2G1_SDTHG_D04_Training
- Figura entrenamiento/Learning/R2/R2G1_SDTHG_D05_Training
- Figura entrenamiento/Learning/R2/R2G1_SDTHG_D06_SucNoWat
- Figura entrenamiento/Learning/R2/R2G1_SDTHG_D07_SucNoWat
- Figura entrenamiento/Learning/R2/R2G1_SDTHG_D08_SucNoWat
- Figura entrenamiento/Learning/R2/R2G1_SDTHG_D09_SucNoWat
- Figura entrenamiento/Learning/R6/
- Figura entrenamiento/Learning/R6/R6G1_SDTHG_D01_Training
- Figura entrenamiento/Learning/R6/R6G1_SDTHG_D02_Training
- Figura entrenamiento/Learning/R6/R6G1_SDTHG_D03_Training
- Figura entrenamiento/Learning/R6/R6G1_SDTHG_D04_Training
- Figura entrenamiento/Learning/R6/R6G1_SDTHG_D05_SucNoWat
- Figura entrenamiento/Learning/R6/R6G1_SDTHG_D06_SucNoWat
- Figura entrenamiento/Learning/R6/R6G1_SDTHG_D07_SucNoWat
- Figura entrenamiento/Learning/R6/R6G1_SDTHG_D08_SucNoWat
- Figura entrenamiento/Learning/R7/
- Figura entrenamiento/Learning/R7/R7G1_SDTHG_D01_Training
- Figura entrenamiento/Learning/R7/R7G1_SDTHG_D02_Training
- Figura entrenamiento/Learning/R7/R7G1_SDTHG_D03_Training
- Figura entrenamiento/Learning/R7/R7G1_SDTHG_D04_Training
- Figura entrenamiento/Learning/R7/R7G1_SDTHG_D05_Training
- Figura entrenamiento/Learning/R7/R7G1_SDTHG_D06_SucNoWat
- Figura entrenamiento/Learning/R7/R7G1_SDTHG_D07_SucNoWat
- Figura entrenamiento/Learning/R7/R7G1_SDTHG_D08_SucNoWat
- Figura entrenamiento/Tesofensine/
- Figura entrenamiento/Tesofensine/R1/
- Figura entrenamiento/Tesofensine/R1/R1G1_SDTHG_D50 Base
- Figura entrenamiento/Tesofensine/R1/R1G1_SDTHG_D51 Base
- Figura entrenamiento/Tesofensine/R1/R1G1_SDTHG_D52 Base
- Figura entrenamiento/Tesofensine/R1/R1G1_SDTHG_D53 Teso
- Figura entrenamiento/Tesofensine/R1/R1G1_SDTHG_D54 Teso
- Figura entrenamiento/Tesofensine/R1/R1G1_SDTHG_D55 Teso
- Figura entrenamiento/Tesofensine/R1/R1G1_SDTHG_D56 P Teso
- Figura entrenamiento/Tesofensine/R1/R1G1_SDTHG_D57 P Teso
- Figura entrenamiento/Tesofensine/R2/
- Figura entrenamiento/Tesofensine/R2/R2G1_SDTHG_D23_Basal
- Figura entrenamiento/Tesofensine/R2/R2G1_SDTHG_D25_Basal
- Figura entrenamiento/Tesofensine/R2/R2G1_SDTHG_D26_Basal
- Figura entrenamiento/Tesofensine/R2/R2G1_SDTHG_D27_Teso
- Figura entrenamiento/Tesofensine/R2/R2G1_SDTHG_D28_Teso
- Figura entrenamiento/Tesofensine/R2/R2G1_SDTHG_D29_Teso
- Figura entrenamiento/Tesofensine/R2/R2G1_SDTHG_D30_Teso
- Figura entrenamiento/Tesofensine/R2/R2G1_SDTHG_D31_Teso
- Figura entrenamiento/Tesofensine/R2/R2G1_SDTHG_D32_P Teso
- Figura entrenamiento/Tesofensine/R2/R2G1_SDTHG_D33_P Teso
- Figura entrenamiento/Tesofensine/R2/R2G1_SDTHG_D34_P Teso
- Figura entrenamiento/Tesofensine/R6/
- Figura entrenamiento/Tesofensine/R6/R6G1_SDTHG_D22 Base
- Figura entrenamiento/Tesofensine/R6/R6G1_SDTHG_D23 Base
- Figura entrenamiento/Tesofensine/R6/R6G1_SDTHG_D24 Base
- Figura entrenamiento/Tesofensine/R6/R6G1_SDTHG_D25 Teso
- Figura entrenamiento/Tesofensine/R6/R6G1_SDTHG_D26 Teso
- Figura entrenamiento/Tesofensine/R6/R6G1_SDTHG_D27 Teso
- Figura entrenamiento/Tesofensine/R6/R6G1_SDTHG_D28 Teso
- Figura entrenamiento/Tesofensine/R6/R6G1_SDTHG_D29 Teso
- Figura entrenamiento/Tesofensine/R6/R6G1_SDTHG_D30 P Teso
- Figura entrenamiento/Tesofensine/R6/R6G1_SDTHG_D31 P Teso
- Figura entrenamiento/Tesofensine/R6/R6G1_SDTHG_D32 P Teso
- Figura entrenamiento/Tesofensine/R7/
- Figura entrenamiento/Tesofensine/R7/R7G1_SDTHG_D21 Base
- Figura entrenamiento/Tesofensine/R7/R7G1_SDTHG_D22 Base
- Figura entrenamiento/Tesofensine/R7/R7G1_SDTHG_D23 Base
- Figura entrenamiento/Tesofensine/R7/R7G1_SDTHG_D24 Base
- Figura entrenamiento/Tesofensine/R7/R7G1_SDTHG_D25 Base
- Figura entrenamiento/Tesofensine/R7/R7G1_SDTHG_D26 Teso
- Figura entrenamiento/Tesofensine/R7/R7G1_SDTHG_D27 Teso
- Figura entrenamiento/Tesofensine/R7/R7G1_SDTHG_D28 Teso
- Figura entrenamiento/Tesofensine/R7/R7G1_SDTHG_D29 Teso
- Figura entrenamiento/Tesofensine/R7/R7G1_SDTHG_D30 Teso
- Figura entrenamiento/Tesofensine/R7/R7G1_SDTHG_D31 P Teso
- Figura entrenamiento/Tesofensine/R7/R7G1_SDTHG_D32 P Teso
- Figura entrenamiento/Tesofensine/R7/R7G1_SDTHG_D33 P Teso
