# Supplementary material for: Tesofensine, a novel antiobesity drug, silences GABAergic hypothalamic neurons
Source: PLoS One. 2024 Apr 24;19(4):e0300544. doi: 10.1371/journal.pone.0300544 (PMC11042726; doi:10.1371/journal.pone.0300544)
Supplement: S1 File — (ZIP) [file pone.0300544.s013.zip › Figura entrenamiento/Tesofensine/R2/R2G1_SDTHG_D26_Basal]

File: C:\MED-PC IV\Data\CAS_SACAROSA\Data\SDT_HG\R2G1_SDTHG_D26


Start Date: 03/09/23
End Date: 03/10/23
Subject: R2
Experiment: 26
Group: 1
Box: 1
Start Time: 12:01:14
End Time: 11:01:37
MSN: SDT_A_HG
B:   13580.000
D:       1.000
E:       0.000
F:       0.000
G:       0.000
H:       0.000
J:    2587.000
K:       0.000
L:       3.000
M:       0.000
N:     718.000
Q:       1.000
R:       4.000
S:       0.000
T:   82800.000
U:       0.000
W:       0.000
X:       0.000
Z:       0.000
A:
     0:        0.000        0.010        0.000        0.000        0.000
     5:        0.000        0.000        0.000        0.000        0.000
    10:        0.000        0.000        0.000        0.000        0.000
    15:        0.000        0.000        0.000        0.000        0.000
    20:        0.000        0.000        0.000        0.000        0.000
    25:        0.000        0.000        0.000        0.000        0.000
    30:        0.000        0.000        0.000        0.000        0.000
    35:        0.000        0.000        0.000        0.000        0.000
    40:      234.790        0.000        0.000        0.000        0.000
    45:        0.000        0.000        0.000        0.000        0.000
    50:        0.000        0.000        0.000      237.780        0.000
    55:        0.000        0.000        0.000        0.000        0.000
    60:        0.000        0.000        0.000        0.000        0.000
    65:        0.000        0.000        0.000        0.000        0.000
    70:        0.000        0.000        0.000        0.000      241.510
    75:        0.000        0.000        0.000        0.000        0.000
    80:        0.000        0.000        0.000        0.000        0.000
    85:        0.000        0.000        0.000        0.000      244.090
    90:        0.000        0.000        0.000        0.000        0.000
    95:        0.000        0.000        0.000        0.000        0.000
   100:        0.000        0.000      246.730        0.000        0.000
   105:        0.000        0.000        0.000        0.000        0.000
   110:        0.000        0.000        0.000        0.000        0.000
   115:        0.000      248.900        0.000        0.000        0.000
   120:        0.000        0.000        0.000        0.000        0.000
   125:        0.000        0.000        0.000        0.000        0.000
   130:      251.320        0.000        0.000        0.000        0.000
   135:        0.000        0.000        0.000        0.000        0.000
   140:        0.000        0.000        0.000        0.000        0.000
   145:        0.000        0.000      254.320        0.000        0.000
   150:        0.000        0.000        0.000        0.000        0.000
   155:        0.000        0.000        0.000        0.000        0.000
   160:        0.000        0.000      258.760        0.000        0.000
   165:        0.000        0.000        0.000        0.000        0.000
   170:        0.000        0.000        0.000        0.000        0.000
   175:        0.000        0.000        0.000        0.000        0.000
   180:      262.670        0.000        0.000        0.000        0.000
   185:        0.000        0.000        0.000        0.000        0.000
   190:        0.000        0.000        0.000      265.170        0.000
   195:        0.000        0.000        0.000        0.000        0.000
   200:        0.000        0.000        0.000        0.000        0.000
   205:        0.000        0.000      267.520        0.000        0.000
   210:        0.000        0.000        0.000        0.000        0.000
   215:        0.000        0.000        0.000        0.000        0.000
   220:        0.000        0.000        0.000        0.000      270.640
   225:        0.000        0.000        0.000        0.000        0.000
   230:        0.000        0.000        0.000        0.000        0.000
   235:        0.000        0.000        0.000        0.000      273.330
   240:        0.000        0.000        0.000        0.000        0.000
   245:        0.000        0.000        0.000        0.000        0.000
   250:        0.000        0.000        0.000        0.000        0.000
   255:        0.000        0.000        0.000      276.810        0.000
   260:        0.000        0.000        0.000        0.000        0.000
   265:        0.000        0.000        0.000        0.000        0.000
   270:        0.000        0.000        0.000        0.000      279.580
   275:        0.000        0.000        0.000        0.000        0.000
   280:        0.000        0.000        0.000        0.000        0.000
   285:        0.000        0.000        0.000      282.150        0.000
   290:        0.000        0.000        0.000        0.000        0.000
   295:        0.000        0.000        0.000        0.000        0.000
   300:        0.000        0.000        0.000        0.000        0.000
   305:        0.000        0.000        0.000        0.000        0.000
   310:      286.250        0.000        0.000        0.000        0.000
   315:        0.000        0.000        0.000        0.000        0.000
   320:        0.000        0.000        0.000        0.000      289.670
   325:        0.000        0.000        0.000        0.000        0.000
   330:        0.000        0.000        0.000        0.000        0.000
   335:        0.000        0.000        0.000      292.720        0.000
   340:        0.000        0.000        0.000        0.000        0.000
   345:        0.000        0.000        0.000        0.000        0.000
   350:        0.000        0.000        0.000        0.000        0.000
   355:        0.000        0.000        0.000      296.890        0.000
   360:        0.000        0.000        0.000        0.000        0.000
   365:        0.000        0.000        0.000        0.000        0.000
   370:        0.000        0.000      299.690        0.000        0.000
   375:        0.000        0.000        0.000        0.000        0.000
   380:        0.000        0.000        0.000        0.000      302.600
   385:        0.000        0.000        0.000        0.000        0.000
   390:        0.000        0.000        0.000        0.000        0.000
   395:        0.000        0.000        0.000        0.000        0.000
   400:        0.000      305.560        0.000        0.000        0.000
   405:        0.000        0.000        0.000        0.000        0.000
   410:        0.000        0.000        0.000      308.760        0.000
   415:        0.000        0.000        0.000        0.000        0.000
   420:        0.000        0.000        0.000        0.000        0.000
   425:        0.000        0.000        0.000        0.000        0.000
   430:        0.000        0.000      312.750        0.000        0.000
   435:        0.000        0.000        0.000        0.000        0.000
   440:        0.000        0.000        0.000        0.000        0.000
   445:        0.000        0.000        0.000      315.620        0.000
   450:        0.000        0.000        0.000        0.000        0.000
   455:        0.000        0.000        0.000        0.000        0.000
   460:        0.000        0.000        0.000        0.000        0.000
   465:        0.000        0.000        0.000        0.000        0.000
   470:      319.510        0.000        0.000        0.000        0.000
   475:        0.000        0.000        0.000        0.000        0.000
   480:        0.000        0.000        0.000        0.000        0.000
   485:        0.000      322.660        0.000        0.000        0.000
   490:        0.000        0.000        0.000        0.000        0.000
   495:        0.000        0.000        0.000        0.000        0.000
   500:        0.000      325.620        0.000        0.000        0.000
   505:        0.000        0.000        0.000        0.000        0.000
   510:        0.000        0.000        0.000        0.000        0.000
   515:        0.000        0.000        0.000        0.000      329.180
   520:        0.000        0.000        0.000        0.000        0.000
   525:        0.000        0.000        0.000        0.000        0.000
   530:        0.000        0.000      332.360        0.000        0.000
   535:        0.000        0.000        0.000        0.000        0.000
   540:        0.000        0.000        0.000        0.000        0.000
   545:        0.000      335.150        0.000        0.000        0.000
   550:        0.000        0.000        0.000        0.000        0.000
   555:        0.000        0.000        0.000        0.000      339.930
   560:        0.000        0.000        0.000        0.000        0.000
   565:        0.000        0.000        0.000        0.000        0.000
   570:        0.000        0.000        0.000        0.000        0.000
   575:        0.000        0.000        0.000        0.000        0.000
   580:        0.000        0.000        0.000        0.000        0.000
   585:        0.000      350.800        0.000        0.000        0.000
   590:        0.000        0.000        0.000        0.000        0.000
   595:        0.000        0.000        0.000        0.000        0.000
   600:        0.000        0.000        0.000        0.000        0.000
   605:        0.000        0.000        0.000      416.220        0.000
   610:        0.000        0.000        0.000        0.000        0.000
   615:        0.000        0.000        0.000        0.000        0.000
   620:      419.050        0.000        0.000        0.000        0.000
   625:        0.000        0.000        0.000        0.000        0.000
   630:        0.000        0.000        0.000        0.000        0.000
   635:      422.160        0.000        0.000        0.000        0.000
   640:        0.000        0.000        0.000        0.000        0.000
   645:        0.000        0.000        0.000        0.000        0.000
   650:      424.970        0.000        0.000        0.000        0.000
   655:        0.000        0.000        0.000        0.000        0.000
   660:        0.000        0.000        0.000        0.000        0.000
   665:        0.000      427.790        0.000        0.000        0.000
   670:        0.000        0.000        0.000        0.000        0.000
   675:        0.000        0.000        0.000        0.000        0.000
   680:        0.000      430.680        0.000        0.000        0.000
   685:        0.000        0.000        0.000        0.000        0.000
   690:        0.000        0.000        0.000        0.000        0.000
   695:      434.350        0.000        0.000        0.000        0.000
   700:        0.000        0.000        0.000        0.000        0.000
   705:        0.000        0.000        0.000        0.000        0.000
   710:        0.000        0.000        0.000        0.000      440.230
   715:        0.000        0.000        0.000        0.000        0.000
   720:        0.000        0.000        0.000      445.110        0.000
   725:        0.000        0.000        0.000        0.000        0.000
   730:        0.000        0.000        0.000      448.980        0.000
   735:        0.000        0.000        0.000        0.000        0.000
   740:        0.000        0.000        0.000        0.000        0.000
   745:        0.000        0.000        0.000        0.000      736.910
   750:        0.000        0.000        0.000        0.000        0.000
   755:        0.000        0.000        0.000        0.000        0.000
   760:        0.000        0.000        0.000        0.000      740.690
   765:        0.000        0.000        0.000        0.000        0.000
   770:        0.000        0.000        0.000        0.000        0.000
   775:     1087.530        0.000        0.000        0.000        0.000
   780:        0.000        0.000        0.000        0.000        0.000
   785:        0.000        0.000        0.000        0.000        0.000
   790:     1090.360        0.000        0.000        0.000        0.000
   795:        0.000        0.000        0.000        0.000        0.000
   800:        0.000        0.000        0.000     1093.700        0.000
   805:        0.000        0.000        0.000        0.000        0.000
   810:        0.000        0.000        0.000        0.000        0.000
   815:     1096.310        0.000        0.000        0.000        0.000
   820:        0.000        0.000        0.000        0.000        0.000
   825:        0.000        0.000        0.000     1098.960        0.000
   830:        0.000        0.000        0.000        0.000        0.000
   835:        0.000        0.000        0.000        0.000        0.000
   840:        0.000     1101.760        0.000        0.000        0.000
   845:        0.000        0.000        0.000        0.000        0.000
   850:        0.000        0.000        0.000     1104.560        0.000
   855:        0.000        0.000        0.000        0.000        0.000
   860:        0.000        0.000        0.000        0.000        0.000
   865:        0.000        0.000        0.000        0.000        0.000
   870:        0.000        0.000     1108.300        0.000        0.000
   875:        0.000        0.000        0.000        0.000        0.000
   880:        0.000        0.000        0.000        0.000        0.000
   885:        0.000        0.000        0.000        0.000        0.000
   890:        0.000        0.000        0.000        0.000        0.000
   895:        0.000        0.000        0.000        0.000        0.000
   900:        0.000     1115.600        0.000        0.000        0.000
   905:        0.000        0.000        0.000        0.000        0.000
   910:        0.000        0.000        0.000        0.000        0.000
   915:     1118.840        0.000        0.000        0.000        0.000
   920:        0.000        0.000        0.000        0.000        0.000
   925:        0.000        0.000        0.000        0.000        0.000
   930:        0.000        0.000        0.000        0.000     1122.510
   935:        0.000        0.000        0.000        0.000        0.000
   940:        0.000        0.000        0.000        0.000        0.000
   945:     1125.110        0.000        0.000        0.000        0.000
   950:        0.000        0.000        0.000        0.000        0.000
   955:        0.000        0.000        0.000        0.000        0.000
   960:        0.000        0.000        0.000        0.000        0.000
   965:        0.000     1130.060        0.000        0.000        0.000
   970:        0.000        0.000        0.000        0.000        0.000
   975:        0.000        0.000        0.000        0.000        0.000
   980:        0.000        0.000        0.000        0.000        0.000
   985:     1137.380        0.000        0.000        0.000        0.000
   990:        0.000        0.000        0.000        0.000        0.000
   995:        0.000        0.000        0.000        0.000     1140.350
  1000:        0.000        0.000        0.000        0.000        0.000
  1005:        0.000        0.000        0.000        0.000        0.000
  1010:        0.000        0.000        0.000        0.000        0.000
  1015:        0.000        0.000        0.000        0.000        0.000
  1020:        0.000        0.000        0.000     1146.860        0.000
  1025:        0.000        0.000        0.000        0.000        0.000
  1030:        0.000        0.000        0.000        0.000        0.000
  1035:        0.000     1149.610        0.000        0.000        0.000
  1040:        0.000        0.000        0.000        0.000        0.000
  1045:        0.000        0.000        0.000        0.000        0.000
  1050:     1152.730        0.000        0.000        0.000        0.000
  1055:        0.000        0.000        0.000        0.000        0.000
  1060:        0.000        0.000        0.000        0.000     1155.890
  1065:        0.000        0.000        0.000        0.000        0.000
  1070:        0.000        0.000        0.000        0.000        0.000
  1075:        0.000        0.000        0.000        0.000        0.000
  1080:        0.000     1158.750        0.000        0.000        0.000
  1085:        0.000        0.000        0.000        0.000        0.000
  1090:        0.000        0.000     1161.930        0.000        0.000
  1095:        0.000        0.000        0.000        0.000        0.000
  1100:        0.000        0.000        0.000        0.000        0.000
  1105:        0.000        0.000        0.000        0.000     1165.300
  1110:        0.000        0.000        0.000        0.000        0.000
  1115:        0.000        0.000        0.000        0.000        0.000
  1120:        0.000        0.000     1169.530        0.000        0.000
  1125:        0.000        0.000        0.000        0.000        0.000
  1130:        0.000        0.000        0.000        0.000        0.000
  1135:        0.000     1172.370        0.000        0.000        0.000
  1140:        0.000        0.000        0.000        0.000        0.000
  1145:        0.000        0.000        0.000        0.000        0.000
  1150:        0.000        0.000        0.000        0.000        0.000
  1155:        0.000        0.000     1177.920        0.000        0.000
  1160:        0.000        0.000        0.000        0.000        0.000
  1165:        0.000        0.000        0.000        0.000        0.000
  1170:        0.000        0.000     1181.630        0.000        0.000
  1175:        0.000        0.000        0.000        0.000        0.000
  1180:        0.000        0.000        0.000        0.000        0.000
  1185:        0.000        0.000        0.000     1184.930        0.000
  1190:        0.000        0.000        0.000        0.000        0.000
  1195:        0.000        0.000        0.000        0.000        0.000
  1200:     1187.650        0.000        0.000        0.000        0.000
  1205:        0.000        0.000        0.000        0.000        0.000
  1210:        0.000        0.000        0.000        0.000        0.000
  1215:        0.000        0.000        0.000        0.000        0.000
  1220:     1192.040        0.000        0.000        0.000        0.000
  1225:        0.000        0.000        0.000     2308.320        0.000
  1230:        0.000        0.000        0.000        0.000        0.000
  1235:        0.000        0.000        0.000        0.000        0.000
  1240:        0.000        0.000        0.000        0.000        0.000
  1245:        0.000        0.000        0.000     2314.680        0.000
  1250:        0.000        0.000        0.000        0.000        0.000
  1255:        0.000        0.000        0.000        0.000        0.000
  1260:        0.000        0.000        0.000        0.000        0.000
  1265:     2321.710        0.000        0.000        0.000        0.000
  1270:        0.000        0.000        0.000        0.000        0.000
  1275:        0.000        0.000        0.000        0.000        0.000
  1280:        0.000        0.000        0.000        0.000     2325.420
  1285:        0.000        0.000        0.000        0.000        0.000
  1290:        0.000        0.000        0.000        0.000        0.000
  1295:        0.000        0.000        0.000        0.000        0.000
  1300:        0.000        0.000        0.000     2331.020        0.000
  1305:        0.000        0.000        0.000        0.000        0.000
  1310:        0.000        0.000        0.000        0.000        0.000
  1315:        0.000     2335.670        0.000        0.000        0.000
  1320:        0.000        0.000        0.000        0.000        0.000
  1325:        0.000        0.000        0.000        0.000        0.000
  1330:        0.000        0.000        0.000        0.000        0.000
  1335:        0.000        0.000        0.000        0.000        0.000
  1340:        0.000        0.000        0.000        0.000        0.000
  1345:        0.000        0.000        0.000        0.000        0.000
  1350:        0.000        0.000        0.000        0.000        0.000
  1355:        0.000        0.000        0.000     2347.630        0.000
  1360:        0.000        0.000        0.000        0.000        0.000
  1365:        0.000        0.000        0.000        0.000        0.000
  1370:        0.000     2351.000        0.000        0.000        0.000
  1375:        0.000        0.000        0.000        0.000        0.000
  1380:        0.000        0.000     2353.680        0.000        0.000
  1385:        0.000        0.000        0.000        0.000        0.000
  1390:        0.000        0.000        0.000        0.000        0.000
  1395:     2356.370        0.000        0.000        0.000        0.000
  1400:        0.000        0.000        0.000        0.000        0.000
  1405:        0.000        0.000        0.000     2359.340        0.000
  1410:        0.000        0.000        0.000        0.000        0.000
  1415:        0.000        0.000        0.000        0.000        0.000
  1420:        0.000        0.000        0.000        0.000     2362.330
  1425:        0.000        0.000        0.000        0.000        0.000
  1430:        0.000        0.000        0.000        0.000        0.000
  1435:        0.000        0.000        0.000        0.000        0.000
  1440:     2365.350        0.000        0.000        0.000        0.000
  1445:        0.000        0.000        0.000        0.000        0.000
  1450:        0.000        0.000        0.000        0.000     2368.270
  1455:        0.000        0.000        0.000        0.000        0.000
  1460:        0.000        0.000        0.000        0.000        0.000
  1465:        0.000        0.000        0.000        0.000     2371.270
  1470:        0.000        0.000        0.000        0.000        0.000
  1475:        0.000        0.000        0.000        0.000        0.000
  1480:        0.000        0.000        0.000        0.000        0.000
  1485:        0.000        0.000     2376.460        0.000        0.000
  1490:        0.000        0.000        0.000        0.000        0.000
  1495:        0.000        0.000        0.000     2379.170        0.000
  1500:        0.000        0.000        0.000        0.000        0.000
  1505:        0.000        0.000        0.000        0.000        0.000
  1510:        0.000        0.000        0.000        0.000        0.000
  1515:        0.000        0.000        0.000        0.000        0.000
  1520:        0.000        0.000        0.000        0.000        0.000
  1525:        0.000        0.000        0.000        0.000        0.000
  1530:        0.000        0.000        0.000        0.000        0.000
  1535:        0.000        0.000        0.000        0.000        0.000
  1540:        0.000        0.000        0.000        0.000        0.000
  1545:        0.000        0.000        0.000        0.000        0.000
  1550:        0.000        0.000        0.000        0.000        0.000
  1555:        0.000        0.000        0.000        0.000        0.000
  1560:        0.000        0.000        0.000        0.000        0.000
  1565:        0.000        0.000        0.000        0.000        0.000
  1570:        0.000        0.000        0.000        0.000        0.000
  1575:        0.000        0.000        0.000        0.000        0.000
  1580:        0.000        0.000        0.000        0.000        0.000
  1585:        0.000        0.000        0.000        0.000        0.000
  1590:        0.000        0.000        0.000        0.000        0.000
  1595:        0.000        0.000        0.000        0.000        0.000
  1600:        0.000        0.000        0.000        0.000        0.000
  1605:        0.000        0.000        0.000        0.000        0.000
  1610:        0.000        0.000        0.000        0.000        0.000
  1615:        0.000        0.000        0.000        0.000        0.000
  1620:        0.000        0.000        0.000        0.000        0.000
  1625:        0.000        0.000        0.000        0.000        0.000
  1630:        0.000        0.000        0.000        0.000        0.000
  1635:        0.000        0.000        0.000        0.000        0.000
  1640:        0.000        0.000        0.000        0.000        0.000
  1645:        0.000        0.000        0.000        0.000        0.000
  1650:        0.000        0.000        0.000        0.000        0.000
  1655:        0.000        0.000        0.000        0.000        0.000
  1660:        0.000        0.000        0.000        0.000        0.000
  1665:        0.000        0.000        0.000        0.000        0.000
  1670:        0.000        0.000        0.000        0.000        0.000
  1675:        0.000        0.000        0.000        0.000        0.000
  1680:        0.000        0.000        0.000        0.000        0.000
  1685:        0.000        0.000        0.000        0.000        0.000
  1690:        0.000        0.000        0.000        0.000        0.000
  1695:        0.000        0.000        0.000        0.000        0.000
  1700:        0.000        0.000        0.000        0.000        0.000
  1705:        0.000        0.000        0.000        0.000        0.000
  1710:        0.000        0.000        0.000        0.000        0.000
  1715:        0.000        0.000        0.000        0.000        0.000
  1720:        0.000        0.000        0.000        0.000        0.000
  1725:        0.000        0.000        0.000        0.000        0.000
  1730:        0.000        0.000        0.000        0.000        0.000
  1735:        0.000        0.000        0.000        0.000        0.000
  1740:        0.000        0.000        0.000        0.000        0.000
  1745:        0.000        0.000        0.000        0.000        0.000
  1750:        0.000        0.000        0.000        0.000        0.000
  1755:        0.000        0.000        0.000        0.000        0.000
  1760:        0.000        0.000        0.000        0.000        0.000
  1765:        0.000        0.000        0.000        0.000        0.000
  1770:        0.000        0.000        0.000        0.000        0.000
  1775:        0.000        0.000        0.000        0.000        0.000
  1780:        0.000        0.000        0.000        0.000        0.000
  1785:        0.000        0.000        0.000        0.000        0.000
  1790:        0.000        0.000        0.000        0.000        0.000
  1795:        0.000        0.000        0.000        0.000        0.000
  1800:        0.000        0.000        0.000        0.000        0.000
  1805:        0.000        0.000        0.000        0.000        0.000
  1810:        0.000        0.000        0.000        0.000        0.000
  1815:        0.000        0.000        0.000        0.000        0.000
  1820:        0.000        0.000        0.000        0.000        0.000
  1825:        0.000        0.000        0.000        0.000        0.000
  1830:        0.000        0.000        0.000        0.000        0.000
  1835:        0.000        0.000        0.000        0.000        0.000
  1840:        0.000        0.000        0.000        0.000        0.000
  1845:        0.000        0.000        0.000        0.000        0.000
  1850:    16461.890        0.000        0.000        0.000        0.000
  1855:        0.000        0.000        0.000        0.000        0.000
  1860:        0.000        0.000        0.000        0.000        0.000
  1865:        0.000    16465.600        0.000        0.000        0.000
  1870:        0.000        0.000        0.000        0.000        0.000
  1875:        0.000        0.000        0.000    16468.750        0.000
  1880:        0.000        0.000        0.000        0.000        0.000
  1885:        0.000        0.000        0.000        0.000        0.000
  1890:        0.000        0.000        0.000    16471.660        0.000
  1895:        0.000        0.000        0.000        0.000        0.000
  1900:        0.000        0.000        0.000        0.000        0.000
  1905:        0.000        0.000        0.000        0.000        0.000
  1910:        0.000        0.000        0.000        0.000        0.000
  1915:        0.000        0.000        0.000        0.000        0.000
  1920:        0.000    16478.460        0.000        0.000        0.000
  1925:        0.000        0.000        0.000        0.000        0.000
  1930:        0.000        0.000        0.000        0.000        0.000
  1935:        0.000        0.000        0.000        0.000        0.000
  1940:        0.000        0.000        0.000        0.000        0.000
  1945:        0.000        0.000        0.000        0.000        0.000
  1950:        0.000        0.000        0.000        0.000        0.000
  1955:        0.000        0.000        0.000        0.000        0.000
  1960:        0.000        0.000        0.000        0.000        0.000
  1965:    17147.450        0.000        0.000        0.000        0.000
  1970:        0.000        0.000        0.000        0.000        0.000
  1975:        0.000        0.000        0.000        0.000    17152.160
  1980:        0.000        0.000        0.000        0.000        0.000
  1985:        0.000        0.000        0.000        0.000        0.000
  1990:        0.000        0.000        0.000    17156.170        0.000
  1995:        0.000        0.000        0.000        0.000        0.000
  2000:        0.000        0.000        0.000        0.000        0.000
  2005:        0.000        0.000        0.000        0.000        0.000
  2010:    17159.870        0.000        0.000        0.000        0.000
  2015:        0.000        0.000        0.000        0.000        0.000
  2020:        0.000        0.000        0.000        0.000        0.000
  2025:        0.000        0.000        0.000        0.000        0.000
  2030:        0.000        0.000    17164.500        0.000        0.000
  2035:        0.000        0.000        0.000        0.000        0.000
  2040:        0.000        0.000        0.000        0.000        0.000
  2045:        0.000    17168.050        0.000        0.000        0.000
  2050:        0.000        0.000        0.000        0.000        0.000
  2055:        0.000        0.000        0.000    17171.040        0.000
  2060:        0.000        0.000        0.000        0.000        0.000
  2065:        0.000        0.000        0.000        0.000        0.000
  2070:        0.000        0.000        0.000        0.000    17174.260
  2075:        0.000        0.000        0.000        0.000        0.000
  2080:        0.000        0.000        0.000        0.000        0.000
  2085:        0.000        0.000        0.000        0.000        0.000
  2090:        0.000        0.000        0.000        0.000        0.000
  2095:        0.000        0.000        0.000        0.000        0.000
  2100:        0.000        0.000        0.000        0.000        0.000
  2105:        0.000        0.000        0.000        0.000        0.000
  2110:        0.000        0.000        0.000        0.000        0.000
  2115:        0.000        0.000        0.000        0.000        0.000
  2120:        0.000        0.000        0.000        0.000        0.000
  2125:        0.000        0.000        0.000        0.000        0.000
  2130:        0.000        0.000        0.000        0.000        0.000
  2135:        0.000        0.000        0.000        0.000        0.000
  2140:        0.000        0.000        0.000        0.000        0.000
  2145:        0.000        0.000        0.000        0.000        0.000
  2150:        0.000        0.000        0.000        0.000        0.000
  2155:        0.000        0.000        0.000        0.000        0.000
  2160:        0.000        0.000        0.000        0.000        0.000
  2165:        0.000        0.000        0.000        0.000        0.000
  2170:        0.000        0.000        0.000        0.000        0.000
  2175:        0.000        0.000        0.000        0.000        0.000
  2180:        0.000        0.000        0.000        0.000        0.000
  2185:        0.000        0.000        0.000        0.000        0.000
  2190:        0.000        0.000        0.000        0.000        0.000
  2195:        0.000        0.000        0.000        0.000        0.000
  2200:        0.000        0.000        0.000        0.000        0.000
  2205:        0.000        0.000        0.000        0.000        0.000
  2210:        0.000        0.000        0.000        0.000        0.000
  2215:        0.000        0.000        0.000        0.000        0.000
  2220:        0.000        0.000        0.000        0.000        0.000
  2225:        0.000        0.000        0.000        0.000        0.000
  2230:        0.000        0.000        0.000        0.000        0.000
  2235:        0.000        0.000        0.000        0.000        0.000
  2240:        0.000        0.000        0.000        0.000        0.000
  2245:        0.000        0.000        0.000        0.000        0.000
  2250:        0.000        0.000        0.000        0.000        0.000
  2255:        0.000        0.000        0.000        0.000        0.000
  2260:        0.000        0.000        0.000        0.000        0.000
  2265:        0.000        0.000        0.000        0.000        0.000
  2270:        0.000        0.000        0.000        0.000        0.000
  2275:        0.000        0.000        0.000        0.000        0.000
  2280:        0.000        0.000        0.000        0.000        0.000
  2285:        0.000        0.000        0.000        0.000        0.000
  2290:        0.000        0.000        0.000        0.000        0.000
  2295:        0.000        0.000        0.000        0.000        0.000
  2300:        0.000        0.000        0.000        0.000        0.000
  2305:        0.000        0.000        0.000        0.000        0.000
  2310:        0.000        0.000        0.000        0.000        0.000
  2315:        0.000        0.000        0.000        0.000        0.000
  2320:        0.000        0.000    23595.960        0.000        0.000
  2325:        0.000        0.000        0.000        0.000        0.000
  2330:        0.000        0.000        0.000        0.000        0.000
  2335:        0.000        0.000        0.000        0.000        0.000
  2340:        0.000        0.000        0.000        0.000        0.000
  2345:        0.000        0.000        0.000        0.000        0.000
  2350:        0.000        0.000        0.000        0.000        0.000
  2355:        0.000        0.000        0.000        0.000        0.000
  2360:        0.000        0.000        0.000        0.000        0.000
  2365:        0.000        0.000        0.000        0.000        0.000
  2370:        0.000        0.000        0.000        0.000        0.000
  2375:        0.000    23608.850        0.000        0.000        0.000
  2380:        0.000        0.000        0.000        0.000        0.000
  2385:        0.000        0.000        0.000        0.000        0.000
  2390:        0.000        0.000        0.000        0.000    23612.450
  2395:        0.000        0.000        0.000        0.000        0.000
  2400:        0.000        0.000        0.000        0.000        0.000
  2405:        0.000        0.000        0.000        0.000    23615.770
  2410:        0.000        0.000        0.000        0.000        0.000
  2415:        0.000        0.000        0.000        0.000        0.000
  2420:        0.000        0.000        0.000    23619.690        0.000
  2425:        0.000        0.000        0.000        0.000        0.000
  2430:        0.000        0.000        0.000        0.000        0.000
  2435:        0.000        0.000        0.000        0.000        0.000
  2440:        0.000        0.000        0.000        0.000        0.000
  2445:        0.000        0.000        0.000        0.000        0.000
  2450:        0.000        0.000        0.000        0.000        0.000
  2455:        0.000        0.000        0.000    23627.250        0.000
  2460:        0.000        0.000        0.000        0.000        0.000
  2465:        0.000        0.000        0.000        0.000        0.000
  2470:        0.000        0.000        0.000        0.000    23630.810
  2475:        0.000        0.000        0.000        0.000        0.000
  2480:        0.000        0.000        0.000        0.000        0.000
  2485:        0.000        0.000        0.000        0.000        0.000
  2490:        0.000    23634.090        0.000        0.000        0.000
  2495:        0.000        0.000        0.000        0.000        0.000
  2500:        0.000        0.000        0.000        0.000        0.000
  2505:        0.000    23637.400        0.000        0.000        0.000
  2510:        0.000        0.000        0.000        0.000        0.000
  2515:        0.000        0.000        0.000        0.000        0.000
  2520:        0.000        0.000        0.000    23640.960        0.000
  2525:        0.000        0.000        0.000        0.000        0.000
  2530:        0.000        0.000        0.000        0.000        0.000
  2535:        0.000        0.000    23643.830        0.000        0.000
  2540:        0.000        0.000        0.000        0.000        0.000
  2545:        0.000        0.000        0.000        0.000    23646.720
  2550:        0.000        0.000        0.000        0.000        0.000
  2555:        0.000        0.000        0.000        0.000        0.000
  2560:        0.000        0.000        0.000        0.000        0.000
  2565:        0.000        0.000        0.000        0.000    23651.170
  2570:        0.000        0.000        0.000        0.000        0.000
  2575:        0.000        0.000        0.000        0.000    23654.380
  2580:        0.000        0.000        0.000        0.000        0.000
  2585:        0.000        0.000        0.000        0.000        0.000
  2590:        0.000        0.000    23657.770        0.000        0.000
  2595:        0.000        0.000        0.000        0.000        0.000
  2600:        0.000        0.000        0.000        0.000        0.000
  2605:        0.000        0.000    23661.240        0.000        0.000
  2610:        0.000        0.000        0.000        0.000        0.000
  2615:        0.000        0.000        0.000        0.000        0.000
  2620:        0.000        0.000        0.000        0.000        0.000
  2625:    23665.120        0.000        0.000        0.000        0.000
  2630:        0.000        0.000        0.000        0.000        0.000
  2635:        0.000        0.000    23667.540        0.000        0.000
  2640:        0.000        0.000        0.000        0.000        0.000
  2645:        0.000        0.000        0.000        0.000        0.000
  2650:    23670.590        0.000        0.000        0.000        0.000
  2655:        0.000        0.000        0.000        0.000        0.000
  2660:        0.000        0.000        0.000        0.000        0.000
  2665:    23674.100        0.000        0.000        0.000        0.000
  2670:        0.000        0.000        0.000        0.000        0.000
  2675:        0.000        0.000        0.000        0.000    23676.980
  2680:        0.000        0.000        0.000        0.000        0.000
  2685:        0.000        0.000        0.000        0.000        0.000
  2690:        0.000        0.000        0.000        0.000        0.000
  2695:    23771.440        0.000        0.000        0.000        0.000
  2700:        0.000        0.000        0.000        0.000        0.000
  2705:        0.000        0.000        0.000        0.000    23774.180
  2710:        0.000        0.000        0.000        0.000        0.000
  2715:        0.000        0.000        0.000        0.000        0.000
  2720:        0.000        0.000        0.000        0.000        0.000
  2725:        0.000        0.000        0.000        0.000        0.000
  2730:        0.000        0.000        0.000        0.000        0.000
  2735:        0.000        0.000        0.000        0.000        0.000
  2740:        0.000        0.000    23783.770        0.000        0.000
  2745:        0.000        0.000        0.000        0.000        0.000
  2750:        0.000        0.000        0.000        0.000        0.000
  2755:        0.000        0.000        0.000        0.000        0.000
  2760:        0.000        0.000        0.000    23795.390        0.000
  2765:        0.000        0.000        0.000        0.000        0.000
  2770:        0.000        0.000        0.000        0.000        0.000
  2775:    23798.070        0.000        0.000        0.000        0.000
  2780:        0.000        0.000        0.000        0.000        0.000
  2785:        0.000        0.000        0.000    23800.690        0.000
  2790:        0.000        0.000        0.000        0.000        0.000
  2795:        0.000        0.000        0.000        0.000        0.000
  2800:    23803.190        0.000        0.000        0.000        0.000
  2805:        0.000        0.000        0.000        0.000        0.000
  2810:        0.000        0.000        0.000        0.000        0.000
  2815:        0.000        0.000        0.000        0.000    23807.050
  2820:        0.000        0.000        0.000        0.000        0.000
  2825:        0.000        0.000        0.000        0.000        0.000
  2830:        0.000    23809.760        0.000        0.000        0.000
  2835:        0.000        0.000        0.000        0.000        0.000
  2840:        0.000        0.000        0.000        0.000        0.000
  2845:        0.000        0.000        0.000        0.000        0.000
  2850:        0.000    23813.860        0.000        0.000        0.000
  2855:        0.000        0.000        0.000        0.000        0.000
  2860:        0.000        0.000        0.000        0.000        0.000
  2865:        0.000        0.000        0.000    23817.250        0.000
  2870:        0.000        0.000        0.000        0.000        0.000
  2875:        0.000        0.000        0.000        0.000        0.000
  2880:        0.000        0.000        0.000        0.000    23820.610
  2885:        0.000        0.000        0.000        0.000        0.000
  2890:        0.000        0.000        0.000        0.000        0.000
  2895:        0.000        0.000    23824.460        0.000        0.000
  2900:        0.000        0.000        0.000        0.000        0.000
  2905:        0.000        0.000        0.000        0.000        0.000
  2910:        0.000        0.000        0.000    23827.400        0.000
  2915:        0.000        0.000        0.000        0.000        0.000
  2920:        0.000        0.000        0.000        0.000        0.000
  2925:        0.000        0.000    23830.260        0.000        0.000
  2930:        0.000        0.000        0.000        0.000        0.000
  2935:        0.000        0.000        0.000        0.000    23832.800
  2940:        0.000        0.000        0.000        0.000        0.000
  2945:        0.000        0.000        0.000        0.000        0.000
  2950:        0.000        0.000        0.000        0.000        0.000
  2955:    23835.820        0.000        0.000        0.000        0.000
  2960:        0.000        0.000        0.000        0.000        0.000
  2965:        0.000        0.000        0.000        0.000        0.000
  2970:        0.000    23838.820        0.000        0.000        0.000
  2975:        0.000        0.000        0.000        0.000        0.000
  2980:        0.000        0.000        0.000    23841.860        0.000
  2985:        0.000        0.000        0.000        0.000        0.000
  2990:        0.000        0.000        0.000        0.000        0.000
  2995:        0.000        0.000        0.000        0.000        0.000
  3000:    23845.410        0.000        0.000        0.000        0.000
  3005:        0.000        0.000        0.000        0.000        0.000
  3010:        0.000        0.000        0.000        0.000        0.000
  3015:        0.000        0.000        0.000        0.000        0.000
  3020:        0.000        0.000        0.000        0.000        0.000
  3025:        0.000        0.000        0.000        0.000        0.000
  3030:        0.000        0.000        0.000        0.000        0.000
  3035:        0.000    23853.430        0.000        0.000        0.000
  3040:        0.000        0.000        0.000        0.000        0.000
  3045:        0.000        0.000        0.000        0.000        0.000
  3050:        0.000    23856.880        0.000        0.000        0.000
  3055:        0.000        0.000        0.000        0.000        0.000
  3060:        0.000        0.000        0.000        0.000        0.000
  3065:    23859.850        0.000        0.000        0.000        0.000
  3070:        0.000        0.000        0.000        0.000        0.000
  3075:        0.000        0.000        0.000        0.000        0.000
  3080:        0.000        0.000        0.000        0.000        0.000
  3085:        0.000        0.000        0.000        0.000        0.000
  3090:        0.000        0.000        0.000        0.000        0.000
  3095:        0.000        0.000        0.000        0.000    23868.250
  3100:        0.000        0.000        0.000        0.000        0.000
  3105:        0.000        0.000        0.000        0.000        0.000
  3110:        0.000        0.000        0.000        0.000        0.000
  3115:        0.000        0.000        0.000        0.000        0.000
  3120:        0.000        0.000    23874.690        0.000        0.000
  3125:        0.000        0.000        0.000        0.000        0.000
  3130:        0.000        0.000        0.000        0.000        0.000
  3135:        0.000        0.000        0.000        0.000        0.000
  3140:        0.000        0.000        0.000        0.000    23878.870
  3145:        0.000        0.000        0.000        0.000        0.000
  3150:        0.000        0.000        0.000        0.000        0.000
  3155:        0.000        0.000        0.000        0.000        0.000
  3160:        0.000        0.000        0.000        0.000    23897.400
  3165:        0.000        0.000        0.000        0.000        0.000
  3170:        0.000        0.000        0.000        0.000        0.000
  3175:        0.000        0.000        0.000    23900.470        0.000
  3180:        0.000        0.000        0.000        0.000        0.000
  3185:        0.000        0.000        0.000        0.000        0.000
  3190:        0.000        0.000        0.000    23903.660        0.000
  3195:        0.000        0.000        0.000        0.000        0.000
  3200:        0.000        0.000        0.000        0.000        0.000
  3205:        0.000    23906.240        0.000        0.000        0.000
  3210:        0.000        0.000        0.000        0.000        0.000
  3215:        0.000        0.000        0.000        0.000    23908.860
  3220:        0.000        0.000        0.000        0.000        0.000
  3225:        0.000        0.000        0.000        0.000        0.000
  3230:        0.000        0.000        0.000        0.000        0.000
  3235:        0.000        0.000        0.000    23912.090        0.000
  3240:        0.000        0.000        0.000        0.000        0.000
  3245:        0.000        0.000        0.000        0.000    23914.860
  3250:        0.000        0.000        0.000        0.000        0.000
  3255:        0.000        0.000        0.000        0.000        0.000
  3260:        0.000        0.000        0.000        0.000        0.000
  3265:        0.000    23918.600        0.000        0.000        0.000
  3270:        0.000        0.000        0.000        0.000        0.000
  3275:        0.000        0.000        0.000    23921.560        0.000
  3280:        0.000        0.000        0.000        0.000        0.000
  3285:        0.000        0.000        0.000        0.000    23929.450
  3290:        0.000        0.000        0.000        0.000        0.000
  3295:        0.000        0.000        0.000        0.000        0.000
  3300:        0.000        0.000        0.000        0.000        0.000
  3305:        0.000        0.000        0.000        0.000        0.000
  3310:        0.000        0.000        0.000        0.000        0.000
  3315:        0.000        0.000        0.000        0.000        0.000
  3320:        0.000        0.000        0.000        0.000        0.000
  3325:        0.000        0.000        0.000        0.000        0.000
  3330:        0.000        0.000        0.000        0.000        0.000
  3335:        0.000        0.000        0.000        0.000        0.000
  3340:        0.000        0.000        0.000        0.000        0.000
  3345:        0.000        0.000        0.000        0.000        0.000
  3350:        0.000        0.000        0.000        0.000        0.000
  3355:        0.000        0.000        0.000        0.000        0.000
  3360:        0.000        0.000        0.000        0.000        0.000
  3365:        0.000        0.000        0.000        0.000        0.000
  3370:        0.000        0.000        0.000        0.000        0.000
  3375:        0.000        0.000        0.000        0.000        0.000
  3380:        0.000        0.000        0.000        0.000        0.000
  3385:        0.000        0.000        0.000        0.000        0.000
  3390:        0.000        0.000        0.000        0.000        0.000
  3395:        0.000        0.000        0.000        0.000    25532.760
  3400:        0.000        0.000        0.000        0.000        0.000
  3405:        0.000        0.000        0.000        0.000        0.000
  3410:        0.000        0.000        0.000        0.000    25535.920
  3415:        0.000        0.000        0.000        0.000        0.000
  3420:        0.000        0.000        0.000        0.000        0.000
  3425:        0.000        0.000        0.000        0.000        0.000
  3430:    25539.510        0.000        0.000        0.000        0.000
  3435:        0.000        0.000        0.000        0.000        0.000
  3440:        0.000        0.000        0.000        0.000        0.000
  3445:        0.000        0.000        0.000        0.000        0.000
  3450:        0.000    25543.710        0.000        0.000        0.000
  3455:        0.000        0.000        0.000        0.000        0.000
  3460:        0.000        0.000        0.000        0.000        0.000
  3465:        0.000        0.000        0.000        0.000    25547.500
  3470:        0.000        0.000        0.000        0.000        0.000
  3475:        0.000        0.000        0.000        0.000        0.000
  3480:        0.000        0.000        0.000        0.000        0.000
  3485:    25551.400        0.000        0.000        0.000        0.000
  3490:        0.000        0.000        0.000        0.000        0.000
  3495:        0.000        0.000        0.000        0.000        0.000
  3500:        0.000        0.000        0.000        0.000        0.000
  3505:        0.000        0.000    25556.150        0.000        0.000
  3510:        0.000        0.000        0.000        0.000        0.000
  3515:        0.000        0.000        0.000        0.000        0.000
  3520:        0.000    25559.390        0.000        0.000        0.000
  3525:        0.000        0.000        0.000        0.000        0.000
  3530:        0.000        0.000        0.000        0.000    25562.470
  3535:        0.000        0.000        0.000        0.000        0.000
  3540:        0.000        0.000        0.000        0.000        0.000
  3545:        0.000        0.000        0.000        0.000        0.000
  3550:        0.000        0.000        0.000        0.000        0.000
  3555:        0.000        0.000        0.000        0.000        0.000
  3560:        0.000        0.000        0.000        0.000        0.000
  3565:        0.000        0.000        0.000        0.000        0.000
  3570:        0.000    25574.310        0.000        0.000        0.000
  3575:        0.000        0.000        0.000        0.000        0.000
  3580:        0.000        0.000        0.000    25577.290        0.000
  3585:        0.000        0.000        0.000        0.000        0.000
  3590:        0.000        0.000        0.000        0.000        0.000
  3595:        0.000        0.000        0.000        0.000        0.000
  3600:    25580.500        0.000        0.000        0.000        0.000
  3605:        0.000        0.000        0.000        0.000        0.000
  3610:        0.000        0.000        0.000        0.000        0.000
  3615:        0.000        0.000    25583.680        0.000        0.000
  3620:        0.000        0.000        0.000        0.000        0.000
  3625:        0.000        0.000        0.000        0.000        0.000
  3630:        0.000        0.000        0.000        0.000        0.000
  3635:        0.000        0.000        0.000        0.000        0.000
  3640:        0.000        0.000        0.000        0.000        0.000
  3645:        0.000        0.000        0.000        0.000        0.000
  3650:        0.000        0.000        0.000        0.000        0.000
  3655:        0.000        0.000        0.000        0.000        0.000
  3660:    26841.110        0.000        0.000        0.000        0.000
  3665:        0.000        0.000        0.000        0.000        0.000
  3670:        0.000        0.000        0.000        0.000        0.000
  3675:        0.000        0.000        0.000        0.000        0.000
  3680:        0.000    26845.180        0.000        0.000        0.000
  3685:        0.000        0.000        0.000        0.000        0.000
  3690:        0.000        0.000    26853.960        0.000        0.000
  3695:        0.000        0.000        0.000        0.000        0.000
  3700:        0.000        0.000        0.000        0.000        0.000
  3705:        0.000        0.000        0.000        0.000        0.000
  3710:        0.000        0.000        0.000        0.000        0.000
  3715:        0.000        0.000        0.000    26858.670        0.000
  3720:        0.000        0.000        0.000        0.000        0.000
  3725:        0.000        0.000        0.000        0.000        0.000
  3730:        0.000        0.000        0.000        0.000    26861.410
  3735:        0.000        0.000        0.000        0.000        0.000
  3740:        0.000        0.000        0.000        0.000        0.000
  3745:        0.000        0.000        0.000        0.000        0.000
  3750:        0.000        0.000    26865.090        0.000        0.000
  3755:        0.000        0.000        0.000        0.000        0.000
  3760:        0.000        0.000        0.000        0.000        0.000
  3765:        0.000        0.000        0.000        0.000    26868.950
  3770:        0.000        0.000        0.000        0.000        0.000
  3775:        0.000        0.000        0.000        0.000        0.000
  3780:        0.000        0.000        0.000        0.000        0.000
  3785:        0.000    26872.960        0.000        0.000        0.000
  3790:        0.000        0.000        0.000        0.000        0.000
  3795:        0.000        0.000        0.000        0.000        0.000
  3800:        0.000        0.000        0.000        0.000        0.000
  3805:        0.000    26923.220        0.000        0.000        0.000
  3810:        0.000        0.000        0.000        0.000        0.000
  3815:        0.000        0.000        0.000        0.000        0.000
  3820:        0.000        0.000        0.000        0.000        0.000
  3825:        0.000        0.000        0.000        0.000        0.000
  3830:        0.000    26929.790        0.000        0.000        0.000
  3835:        0.000        0.000        0.000        0.000        0.000
  3840:        0.000        0.000        0.000        0.000        0.000
  3845:        0.000        0.000        0.000        0.000        0.000
  3850:        0.000        0.000        0.000        0.000        0.000
  3855:        0.000        0.000    27486.980        0.000        0.000
  3860:        0.000        0.000        0.000        0.000        0.000
  3865:        0.000        0.000        0.000        0.000        0.000
  3870:        0.000        0.000        0.000    27495.180        0.000
  3875:        0.000        0.000        0.000        0.000        0.000
  3880:        0.000        0.000        0.000        0.000        0.000
  3885:        0.000        0.000        0.000        0.000        0.000
  3890:        0.000        0.000        0.000        0.000        0.000
  3895:        0.000        0.000        0.000        0.000        0.000
  3900:        0.000        0.000    27555.280        0.000        0.000
  3905:        0.000        0.000        0.000        0.000        0.000
  3910:        0.000        0.000        0.000        0.000        0.000
  3915:        0.000        0.000        0.000        0.000        0.000
  3920:        0.000        0.000        0.000        0.000    27559.020
  3925:        0.000        0.000        0.000        0.000        0.000
  3930:        0.000        0.000        0.000        0.000        0.000
  3935:        0.000        0.000        0.000        0.000    27561.920
  3940:        0.000        0.000        0.000        0.000        0.000
  3945:        0.000        0.000        0.000        0.000        0.000
  3950:        0.000        0.000    27564.230        0.000        0.000
  3955:        0.000        0.000        0.000        0.000        0.000
  3960:        0.000        0.000        0.000        0.000        0.000
  3965:        0.000        0.000        0.000        0.000    27567.080
  3970:        0.000        0.000        0.000        0.000        0.000
  3975:        0.000        0.000        0.000        0.000        0.000
  3980:        0.000    27569.510        0.000        0.000        0.000
  3985:        0.000        0.000        0.000        0.000        0.000
  3990:        0.000        0.000        0.000        0.000        0.000
  3995:        0.000        0.000    27572.190        0.000        0.000
  4000:        0.000        0.000        0.000        0.000        0.000
  4005:        0.000        0.000        0.000        0.000        0.000
  4010:        0.000        0.000        0.000        0.000        0.000
  4015:        0.000        0.000        0.000        0.000        0.000
  4020:    27576.350        0.000        0.000        0.000        0.000
  4025:        0.000        0.000        0.000        0.000        0.000
  4030:        0.000        0.000    27579.060        0.000        0.000
  4035:        0.000        0.000        0.000        0.000        0.000
  4040:        0.000        0.000        0.000        0.000        0.000
  4045:    27581.420        0.000        0.000        0.000        0.000
  4050:        0.000        0.000        0.000        0.000        0.000
  4055:        0.000        0.000        0.000        0.000        0.000
  4060:        0.000        0.000        0.000    27584.660        0.000
  4065:        0.000        0.000        0.000        0.000        0.000
  4070:        0.000        0.000        0.000        0.000        0.000
  4075:        0.000        0.000    27588.050        0.000        0.000
  4080:        0.000        0.000        0.000        0.000        0.000
  4085:        0.000        0.000        0.000        0.000        0.000
  4090:        0.000        0.000        0.000        0.000        0.000
  4095:        0.000        0.000        0.000        0.000        0.000
  4100:        0.000        0.000        0.000        0.000        0.000
  4105:        0.000        0.000        0.000        0.000        0.000
  4110:        0.000        0.000        0.000        0.000        0.000
  4115:        0.000        0.000        0.000        0.000        0.000
  4120:        0.000        0.000        0.000        0.000        0.000
  4125:        0.000        0.000        0.000        0.000        0.000
  4130:        0.000        0.000        0.000        0.000        0.000
  4135:    30059.730        0.000        0.000        0.000        0.000
  4140:        0.000        0.000        0.000        0.000        0.000
  4145:        0.000        0.000        0.000        0.000        0.000
  4150:        0.000        0.000        0.000        0.000        0.000
  4155:        0.000        0.000        0.000        0.000        0.000
  4160:        0.000        0.000        0.000        0.000        0.000
  4165:        0.000        0.000        0.000        0.000        0.000
  4170:        0.000        0.000        0.000        0.000        0.000
  4175:        0.000        0.000        0.000        0.000        0.000
  4180:        0.000        0.000        0.000        0.000        0.000
  4185:        0.000        0.000        0.000        0.000    30071.630
  4190:        0.000        0.000        0.000        0.000        0.000
  4195:        0.000        0.000        0.000        0.000        0.000
  4200:        0.000        0.000        0.000        0.000        0.000
  4205:        0.000        0.000        0.000        0.000        0.000
  4210:        0.000    30077.730        0.000        0.000        0.000
  4215:        0.000        0.000        0.000        0.000        0.000
  4220:        0.000        0.000        0.000        0.000        0.000
  4225:        0.000        0.000        0.000        0.000        0.000
  4230:        0.000        0.000        0.000        0.000        0.000
  4235:        0.000        0.000        0.000    32407.060        0.000
  4240:        0.000        0.000        0.000        0.000        0.000
  4245:        0.000        0.000        0.000        0.000        0.000
  4250:        0.000        0.000        0.000        0.000        0.000
  4255:        0.000        0.000        0.000        0.000        0.000
  4260:        0.000        0.000        0.000        0.000        0.000
  4265:        0.000        0.000        0.000        0.000        0.000
  4270:        0.000        0.000        0.000        0.000        0.000
  4275:        0.000        0.000        0.000        0.000        0.000
  4280:        0.000        0.000        0.000        0.000        0.000
  4285:        0.000        0.000        0.000        0.000        0.000
  4290:        0.000        0.000        0.000        0.000        0.000
  4295:        0.000        0.000        0.000        0.000    34448.270
  4300:        0.000        0.000        0.000        0.000        0.000
  4305:        0.000        0.000        0.000        0.000        0.000
  4310:        0.000        0.000        0.000        0.000        0.000
  4315:        0.000        0.000        0.000        0.000        0.000
  4320:        0.000        0.000        0.000        0.000        0.000
  4325:        0.000        0.000        0.000        0.000        0.000
  4330:        0.000        0.000        0.000        0.000        0.000
  4335:        0.000        0.000        0.000        0.000        0.000
  4340:        0.000        0.000        0.000        0.000        0.000
  4345:        0.000        0.000        0.000        0.000        0.000
  4350:        0.000        0.000        0.000        0.000        0.000
  4355:        0.000        0.000        0.000    34843.560        0.000
  4360:        0.000        0.000        0.000        0.000        0.000
  4365:        0.000        0.000        0.000        0.000        0.000
  4370:        0.000        0.000    34846.440        0.000        0.000
  4375:        0.000        0.000        0.000        0.000        0.000
  4380:        0.000        0.000        0.000        0.000        0.000
  4385:        0.000        0.000        0.000        0.000        0.000
  4390:        0.000        0.000        0.000        0.000        0.000
  4395:        0.000        0.000        0.000        0.000        0.000
  4400:    34851.550        0.000        0.000        0.000        0.000
  4405:        0.000        0.000        0.000        0.000        0.000
  4410:        0.000        0.000        0.000        0.000        0.000
  4415:        0.000        0.000        0.000        0.000        0.000
  4420:    34855.570        0.000        0.000        0.000        0.000
  4425:        0.000        0.000        0.000        0.000        0.000
  4430:        0.000        0.000        0.000        0.000        0.000
  4435:        0.000        0.000        0.000        0.000        0.000
  4440:        0.000        0.000    34859.760        0.000        0.000
  4445:        0.000        0.000        0.000        0.000        0.000
  4450:        0.000        0.000        0.000        0.000        0.000
  4455:        0.000        0.000    34862.760        0.000        0.000
  4460:        0.000        0.000        0.000        0.000        0.000
  4465:        0.000        0.000        0.000        0.000        0.000
  4470:    34865.450        0.000        0.000        0.000        0.000
  4475:        0.000        0.000        0.000        0.000        0.000
  4480:        0.000        0.000        0.000        0.000    34868.010
  4485:        0.000        0.000        0.000        0.000        0.000
  4490:        0.000        0.000        0.000        0.000        0.000
  4495:        0.000        0.000        0.000        0.000        0.000
  4500:    34871.520        0.000        0.000        0.000        0.000
  4505:        0.000        0.000        0.000        0.000        0.000
  4510:        0.000        0.000        0.000        0.000        0.000
  4515:        0.000        0.000        0.000        0.000        0.000
  4520:        0.000        0.000        0.000        0.000        0.000
  4525:        0.000    34876.850        0.000        0.000        0.000
  4530:        0.000        0.000        0.000        0.000        0.000
  4535:        0.000        0.000        0.000        0.000        0.000
  4540:    34881.430        0.000        0.000        0.000        0.000
  4545:        0.000        0.000        0.000        0.000        0.000
  4550:        0.000        0.000    34884.000        0.000        0.000
  4555:        0.000        0.000        0.000        0.000        0.000
  4560:        0.000        0.000        0.000        0.000        0.000
  4565:        0.000        0.000        0.000        0.000        0.000
  4570:        0.000        0.000        0.000        0.000        0.000
  4575:    34888.270        0.000        0.000        0.000        0.000
  4580:        0.000        0.000        0.000        0.000        0.000
  4585:        0.000        0.000        0.000        0.000        0.000
  4590:    34891.390        0.000        0.000        0.000        0.000
  4595:        0.000        0.000        0.000        0.000        0.000
  4600:        0.000        0.000        0.000        0.000        0.000
  4605:        0.000        0.000        0.000        0.000        0.000
  4610:    34896.240        0.000        0.000        0.000        0.000
  4615:        0.000        0.000        0.000        0.000        0.000
  4620:        0.000        0.000        0.000        0.000        0.000
  4625:        0.000        0.000        0.000    34900.960        0.000
  4630:        0.000        0.000        0.000        0.000        0.000
  4635:        0.000        0.000        0.000        0.000        0.000
  4640:        0.000        0.000        0.000    34904.190        0.000
  4645:        0.000        0.000        0.000        0.000        0.000
  4650:        0.000        0.000        0.000        0.000        0.000
  4655:        0.000        0.000        0.000        0.000        0.000
  4660:        0.000        0.000        0.000        0.000    34908.450
  4665:        0.000        0.000        0.000        0.000        0.000
  4670:        0.000        0.000        0.000        0.000        0.000
  4675:        0.000        0.000        0.000    34911.300        0.000
  4680:        0.000        0.000        0.000        0.000        0.000
  4685:        0.000        0.000        0.000        0.000        0.000
  4690:        0.000        0.000    34914.230        0.000        0.000
  4695:        0.000        0.000        0.000        0.000        0.000
  4700:        0.000        0.000        0.000        0.000        0.000
  4705:        0.000        0.000        0.000        0.000        0.000
  4710:        0.000        0.000        0.000    34918.680        0.000
  4715:        0.000        0.000        0.000        0.000        0.000
  4720:        0.000        0.000        0.000        0.000        0.000
  4725:        0.000    34921.490        0.000        0.000        0.000
  4730:        0.000        0.000        0.000        0.000        0.000
  4735:        0.000        0.000        0.000        0.000        0.000
  4740:        0.000        0.000        0.000        0.000    34925.770
  4745:        0.000        0.000        0.000        0.000        0.000
  4750:        0.000        0.000        0.000        0.000        0.000
  4755:        0.000        0.000        0.000        0.000        0.000
  4760:        0.000    34928.830        0.000        0.000        0.000
  4765:        0.000        0.000        0.000        0.000        0.000
  4770:        0.000        0.000        0.000        0.000        0.000
  4775:        0.000        0.000        0.000        0.000        0.000
  4780:        0.000        0.000        0.000    34933.480        0.000
  4785:        0.000        0.000        0.000        0.000        0.000
  4790:        0.000        0.000        0.000        0.000        0.000
  4795:        0.000        0.000        0.000    34936.580        0.000
  4800:        0.000        0.000        0.000        0.000        0.000
  4805:        0.000        0.000        0.000        0.000        0.000
  4810:        0.000        0.000        0.000        0.000        0.000
  4815:        0.000        0.000        0.000        0.000        0.000
  4820:    34941.640        0.000        0.000        0.000        0.000
  4825:        0.000        0.000        0.000        0.000        0.000
  4830:        0.000        0.000        0.000        0.000        0.000
  4835:        0.000        0.000        0.000        0.000        0.000
  4840:        0.000        0.000        0.000        0.000    34946.580
  4845:        0.000        0.000        0.000        0.000        0.000
  4850:        0.000        0.000        0.000        0.000        0.000
  4855:        0.000    34949.700        0.000        0.000        0.000
  4860:        0.000        0.000        0.000        0.000        0.000
  4865:        0.000        0.000    34952.490        0.000        0.000
  4870:        0.000        0.000        0.000        0.000        0.000
  4875:        0.000        0.000        0.000        0.000        0.000
  4880:        0.000    34955.180        0.000        0.000        0.000
  4885:        0.000        0.000        0.000        0.000        0.000
  4890:        0.000        0.000        0.000        0.000        0.000
  4895:        0.000        0.000    34958.570        0.000        0.000
  4900:        0.000        0.000        0.000        0.000        0.000
  4905:        0.000        0.000        0.000        0.000        0.000
  4910:    34961.290        0.000        0.000        0.000        0.000
  4915:        0.000        0.000        0.000        0.000        0.000
  4920:        0.000        0.000    34964.080        0.000        0.000
  4925:        0.000        0.000        0.000        0.000        0.000
  4930:        0.000        0.000        0.000        0.000        0.000
  4935:        0.000        0.000        0.000        0.000        0.000
  4940:    34968.180        0.000        0.000        0.000        0.000
  4945:        0.000        0.000        0.000        0.000        0.000
  4950:        0.000        0.000        0.000        0.000        0.000
  4955:        0.000        0.000        0.000        0.000        0.000
  4960:        0.000    34974.490        0.000        0.000        0.000
  4965:        0.000        0.000        0.000        0.000        0.000
  4970:        0.000        0.000    34976.880        0.000        0.000
  4975:        0.000        0.000        0.000        0.000        0.000
  4980:        0.000        0.000        0.000        0.000        0.000
  4985:        0.000        0.000        0.000    34980.190        0.000
  4990:        0.000        0.000        0.000        0.000        0.000
  4995:        0.000        0.000        0.000        0.000        0.000
  5000:        0.000        0.000    34995.570        0.000        0.000
  5005:        0.000        0.000        0.000        0.000        0.000
  5010:        0.000        0.000        0.000        0.000        0.000
  5015:        0.000        0.000        0.000        0.000        0.000
  5020:    34998.710        0.000        0.000        0.000        0.000
  5025:        0.000        0.000        0.000        0.000        0.000
  5030:        0.000    35000.770        0.000        0.000        0.000
  5035:        0.000        0.000        0.000        0.000        0.000
  5040:        0.000        0.000        0.000        0.000        0.000
  5045:        0.000        0.000        0.000        0.000        0.000
  5050:        0.000        0.000    35004.700        0.000        0.000
  5055:        0.000        0.000        0.000        0.000        0.000
  5060:        0.000        0.000        0.000        0.000        0.000
  5065:        0.000        0.000        0.000        0.000        0.000
  5070:        0.000        0.000        0.000        0.000        0.000
  5075:        0.000        0.000        0.000        0.000        0.000
  5080:        0.000        0.000        0.000        0.000        0.000
  5085:        0.000        0.000        0.000        0.000        0.000
  5090:        0.000        0.000        0.000        0.000        0.000
  5095:        0.000        0.000        0.000        0.000        0.000
  5100:        0.000        0.000        0.000        0.000        0.000
  5105:        0.000        0.000        0.000        0.000        0.000
  5110:        0.000        0.000        0.000        0.000        0.000
  5115:        0.000        0.000    36482.440        0.000        0.000
  5120:        0.000        0.000        0.000        0.000        0.000
  5125:        0.000        0.000        0.000        0.000        0.000
  5130:        0.000    36485.040        0.000        0.000        0.000
  5135:        0.000        0.000        0.000        0.000        0.000
  5140:        0.000        0.000        0.000        0.000        0.000
  5145:        0.000        0.000        0.000        0.000        0.000
  5150:        0.000        0.000        0.000    36489.630        0.000
  5155:        0.000        0.000        0.000        0.000        0.000
  5160:        0.000        0.000        0.000        0.000        0.000
  5165:        0.000        0.000    36492.170        0.000        0.000
  5170:        0.000        0.000        0.000        0.000        0.000
  5175:        0.000        0.000        0.000        0.000        0.000
  5180:        0.000        0.000        0.000        0.000        0.000
  5185:        0.000        0.000        0.000        0.000        0.000
  5190:        0.000    36497.050        0.000        0.000        0.000
  5195:        0.000        0.000        0.000        0.000        0.000
  5200:        0.000        0.000        0.000        0.000        0.000
  5205:        0.000    36499.600        0.000        0.000        0.000
  5210:        0.000        0.000        0.000        0.000        0.000
  5215:        0.000        0.000        0.000        0.000        0.000
  5220:        0.000        0.000        0.000        0.000        0.000
  5225:        0.000        0.000    36504.270        0.000        0.000
  5230:        0.000        0.000        0.000        0.000        0.000
  5235:        0.000        0.000        0.000        0.000        0.000
  5240:    36506.810        0.000        0.000        0.000        0.000
  5245:        0.000        0.000        0.000        0.000        0.000
  5250:        0.000        0.000        0.000        0.000        0.000
  5255:        0.000        0.000        0.000        0.000        0.000
  5260:    36510.300        0.000        0.000        0.000        0.000
  5265:        0.000        0.000        0.000        0.000        0.000
  5270:        0.000        0.000        0.000        0.000        0.000
  5275:        0.000        0.000        0.000        0.000    36514.080
  5280:        0.000        0.000        0.000        0.000        0.000
  5285:        0.000        0.000        0.000        0.000        0.000
  5290:        0.000        0.000        0.000        0.000        0.000
  5295:        0.000        0.000        0.000        0.000        0.000
  5300:        0.000        0.000    36518.540        0.000        0.000
  5305:        0.000        0.000        0.000        0.000        0.000
  5310:        0.000        0.000        0.000        0.000        0.000
  5315:        0.000        0.000    36521.600        0.000        0.000
  5320:        0.000        0.000        0.000        0.000        0.000
  5325:        0.000        0.000        0.000        0.000        0.000
  5330:        0.000        0.000        0.000        0.000        0.000
  5335:        0.000        0.000        0.000    36533.850        0.000
  5340:        0.000        0.000        0.000        0.000        0.000
  5345:        0.000        0.000        0.000        0.000        0.000
  5350:    36536.240        0.000        0.000        0.000        0.000
  5355:        0.000        0.000        0.000        0.000        0.000
  5360:        0.000        0.000        0.000        0.000        0.000
  5365:        0.000        0.000        0.000        0.000        0.000
  5370:        0.000        0.000        0.000        0.000        0.000
  5375:        0.000        0.000        0.000        0.000        0.000
  5380:        0.000        0.000        0.000        0.000        0.000
  5385:        0.000        0.000        0.000        0.000        0.000
  5390:        0.000        0.000        0.000        0.000        0.000
  5395:        0.000        0.000        0.000        0.000        0.000
  5400:        0.000        0.000        0.000        0.000        0.000
  5405:        0.000        0.000        0.000        0.000        0.000
  5410:        0.000        0.000        0.000        0.000        0.000
  5415:        0.000        0.000        0.000        0.000        0.000
  5420:        0.000        0.000        0.000        0.000        0.000
  5425:        0.000        0.000        0.000    36556.600        0.000
  5430:        0.000        0.000        0.000        0.000        0.000
  5435:        0.000        0.000        0.000        0.000        0.000
  5440:        0.000        0.000    36559.240        0.000        0.000
  5445:        0.000        0.000        0.000        0.000        0.000
  5450:        0.000        0.000        0.000        0.000        0.000
  5455:    36561.670        0.000        0.000        0.000        0.000
  5460:        0.000        0.000        0.000        0.000        0.000
  5465:        0.000        0.000        0.000    36564.210        0.000
  5470:        0.000        0.000        0.000        0.000        0.000
  5475:        0.000        0.000        0.000        0.000        0.000
  5480:        0.000        0.000        0.000        0.000        0.000
  5485:        0.000        0.000        0.000        0.000        0.000
  5490:        0.000    36568.780        0.000        0.000        0.000
  5495:        0.000        0.000        0.000        0.000        0.000
  5500:        0.000        0.000        0.000    36571.630        0.000
  5505:        0.000        0.000        0.000        0.000        0.000
  5510:        0.000        0.000        0.000        0.000        0.000
  5515:        0.000        0.000        0.000        0.000        0.000
  5520:        0.000        0.000        0.000        0.000        0.000
  5525:        0.000        0.000        0.000    36575.750        0.000
  5530:        0.000        0.000        0.000        0.000        0.000
  5535:        0.000        0.000        0.000        0.000        0.000
  5540:        0.000        0.000    36584.190        0.000        0.000
  5545:        0.000        0.000        0.000        0.000        0.000
  5550:        0.000        0.000        0.000        0.000        0.000
  5555:        0.000        0.000        0.000    36587.410        0.000
  5560:        0.000        0.000        0.000        0.000        0.000
  5565:        0.000        0.000        0.000        0.000        0.000
  5570:        0.000        0.000        0.000    36591.460        0.000
  5575:        0.000        0.000        0.000        0.000        0.000
  5580:        0.000        0.000        0.000        0.000        0.000
  5585:        0.000        0.000        0.000        0.000    36594.360
  5590:        0.000        0.000        0.000        0.000        0.000
  5595:        0.000        0.000        0.000        0.000        0.000
  5600:        0.000        0.000        0.000        0.000        0.000
  5605:        0.000        0.000    36597.920        0.000        0.000
  5610:        0.000        0.000        0.000        0.000        0.000
  5615:        0.000        0.000        0.000        0.000        0.000
  5620:        0.000        0.000        0.000        0.000        0.000
  5625:        0.000        0.000        0.000        0.000        0.000
  5630:        0.000    36602.430        0.000        0.000        0.000
  5635:        0.000        0.000        0.000        0.000        0.000
  5640:        0.000        0.000        0.000        0.000        0.000
  5645:        0.000    36605.550        0.000        0.000        0.000
  5650:        0.000        0.000        0.000        0.000        0.000
  5655:        0.000        0.000        0.000        0.000        0.000
  5660:    36608.790        0.000        0.000        0.000        0.000
  5665:        0.000        0.000        0.000        0.000        0.000
  5670:        0.000        0.000        0.000        0.000        0.000
  5675:        0.000        0.000        0.000        0.000        0.000
  5680:        0.000        0.000        0.000        0.000    36613.280
  5685:        0.000        0.000        0.000        0.000        0.000
  5690:        0.000        0.000        0.000        0.000        0.000
  5695:        0.000    36616.010        0.000        0.000        0.000
  5700:        0.000        0.000        0.000        0.000        0.000
  5705:        0.000        0.000        0.000        0.000        0.000
  5710:        0.000        0.000        0.000        0.000    36619.450
  5715:        0.000        0.000        0.000        0.000        0.000
  5720:        0.000        0.000        0.000        0.000        0.000
  5725:        0.000        0.000        0.000        0.000    36623.010
  5730:        0.000        0.000        0.000        0.000        0.000
  5735:        0.000        0.000        0.000        0.000        0.000
  5740:        0.000        0.000        0.000        0.000    36625.670
  5745:        0.000        0.000        0.000        0.000        0.000
  5750:        0.000        0.000        0.000        0.000        0.000
  5755:        0.000        0.000        0.000    36628.420        0.000
  5760:        0.000        0.000        0.000        0.000        0.000
  5765:        0.000        0.000        0.000        0.000        0.000
  5770:        0.000        0.000        0.000    36631.350        0.000
  5775:        0.000        0.000        0.000        0.000        0.000
  5780:        0.000        0.000        0.000        0.000        0.000
  5785:        0.000        0.000        0.000        0.000        0.000
  5790:        0.000        0.000        0.000        0.000        0.000
  5795:    36635.550        0.000        0.000        0.000        0.000
  5800:        0.000        0.000        0.000        0.000        0.000
  5805:        0.000        0.000        0.000        0.000        0.000
  5810:        0.000    36639.180        0.000        0.000        0.000
  5815:        0.000        0.000        0.000        0.000        0.000
  5820:        0.000        0.000        0.000        0.000        0.000
  5825:        0.000        0.000        0.000        0.000    36642.830
  5830:        0.000        0.000        0.000        0.000        0.000
  5835:        0.000        0.000        0.000        0.000        0.000
  5840:        0.000        0.000        0.000        0.000        0.000
  5845:        0.000        0.000        0.000        0.000        0.000
  5850:    36647.000        0.000        0.000        0.000        0.000
  5855:        0.000        0.000        0.000        0.000        0.000
  5860:        0.000        0.000        0.000        0.000        0.000
  5865:        0.000    36662.840        0.000        0.000        0.000
  5870:        0.000        0.000        0.000        0.000        0.000
  5875:        0.000        0.000        0.000        0.000    36665.340
  5880:        0.000        0.000        0.000        0.000        0.000
  5885:        0.000        0.000        0.000        0.000        0.000
  5890:        0.000        0.000        0.000        0.000    36668.080
  5895:        0.000        0.000        0.000        0.000        0.000
  5900:        0.000        0.000        0.000        0.000        0.000
  5905:        0.000        0.000        0.000        0.000        0.000
  5910:        0.000        0.000        0.000    36671.710        0.000
  5915:        0.000        0.000        0.000        0.000        0.000
  5920:        0.000        0.000        0.000        0.000        0.000
  5925:        0.000        0.000    36674.810        0.000        0.000
  5930:        0.000        0.000        0.000        0.000        0.000
  5935:        0.000        0.000        0.000        0.000        0.000
  5940:        0.000        0.000    36708.710        0.000        0.000
  5945:        0.000        0.000        0.000        0.000        0.000
  5950:        0.000        0.000        0.000        0.000        0.000
  5955:        0.000        0.000        0.000        0.000        0.000
  5960:        0.000    36712.390        0.000        0.000        0.000
  5965:        0.000        0.000        0.000        0.000        0.000
  5970:        0.000        0.000        0.000        0.000        0.000
  5975:        0.000    36715.230        0.000        0.000        0.000
  5980:        0.000        0.000        0.000        0.000        0.000
  5985:        0.000        0.000        0.000        0.000        0.000
  5990:    36717.640        0.000        0.000        0.000        0.000
  5995:        0.000        0.000        0.000        0.000        0.000
  6000:        0.000        0.000        0.000        0.000        0.000
  6005:    36720.770        0.000        0.000        0.000        0.000
  6010:        0.000        0.000        0.000        0.000        0.000
  6015:        0.000        0.000    36723.050        0.000        0.000
  6020:        0.000        0.000        0.000        0.000        0.000
  6025:        0.000        0.000        0.000        0.000        0.000
  6030:        0.000        0.000    36725.700        0.000        0.000
  6035:        0.000        0.000        0.000        0.000        0.000
  6040:        0.000        0.000        0.000        0.000        0.000
  6045:        0.000        0.000        0.000        0.000        0.000
  6050:        0.000        0.000        0.000        0.000        0.000
  6055:    36730.050        0.000        0.000        0.000        0.000
  6060:        0.000        0.000        0.000        0.000        0.000
  6065:        0.000        0.000        0.000        0.000        0.000
  6070:        0.000        0.000    36733.940        0.000        0.000
  6075:        0.000        0.000        0.000        0.000        0.000
  6080:        0.000        0.000        0.000        0.000        0.000
  6085:        0.000        0.000    36737.070        0.000        0.000
  6090:        0.000        0.000        0.000        0.000        0.000
  6095:        0.000        0.000        0.000        0.000        0.000
  6100:        0.000        0.000    36739.790        0.000        0.000
  6105:        0.000        0.000        0.000        0.000        0.000
  6110:        0.000        0.000        0.000        0.000        0.000
  6115:    36742.000        0.000        0.000        0.000        0.000
  6120:        0.000        0.000        0.000        0.000        0.000
  6125:        0.000        0.000        0.000        0.000        0.000
  6130:        0.000        0.000        0.000        0.000        0.000
  6135:    36745.440        0.000        0.000        0.000        0.000
  6140:        0.000        0.000        0.000        0.000        0.000
  6145:        0.000        0.000        0.000        0.000        0.000
  6150:        0.000        0.000        0.000        0.000    36748.840
  6155:        0.000        0.000        0.000        0.000        0.000
  6160:        0.000        0.000        0.000        0.000        0.000
  6165:        0.000    36751.870        0.000        0.000        0.000
  6170:        0.000        0.000        0.000        0.000        0.000
  6175:        0.000        0.000        0.000        0.000    36754.280
  6180:        0.000        0.000        0.000        0.000        0.000
  6185:        0.000        0.000        0.000        0.000        0.000
  6190:        0.000        0.000        0.000        0.000        0.000
  6195:    36757.310        0.000        0.000        0.000        0.000
  6200:        0.000        0.000        0.000        0.000        0.000
  6205:        0.000        0.000        0.000        0.000        0.000
  6210:        0.000        0.000        0.000        0.000        0.000
  6215:        0.000        0.000    36761.470        0.000        0.000
  6220:        0.000        0.000        0.000        0.000        0.000
  6225:        0.000        0.000        0.000        0.000        0.000
  6230:        0.000    36765.060        0.000        0.000        0.000
  6235:        0.000        0.000        0.000        0.000        0.000
  6240:        0.000        0.000        0.000        0.000        0.000
  6245:        0.000        0.000    36768.280        0.000        0.000
  6250:        0.000        0.000        0.000        0.000        0.000
  6255:        0.000        0.000        0.000        0.000        0.000
  6260:        0.000        0.000        0.000        0.000        0.000
  6265:        0.000    36772.000        0.000        0.000        0.000
  6270:        0.000        0.000        0.000        0.000        0.000
  6275:        0.000        0.000        0.000        0.000        0.000
  6280:        0.000        0.000    36775.630        0.000        0.000
  6285:        0.000        0.000        0.000        0.000        0.000
  6290:        0.000        0.000        0.000        0.000    36778.450
  6295:        0.000        0.000        0.000        0.000        0.000
  6300:        0.000        0.000        0.000        0.000        0.000
  6305:        0.000        0.000    36781.520        0.000        0.000
  6310:        0.000        0.000        0.000        0.000        0.000
  6315:        0.000        0.000        0.000        0.000        0.000
  6320:    36784.260        0.000        0.000        0.000        0.000
  6325:        0.000        0.000        0.000        0.000        0.000
  6330:        0.000        0.000    36786.830        0.000        0.000
  6335:        0.000        0.000        0.000        0.000        0.000
  6340:        0.000        0.000        0.000        0.000        0.000
  6345:        0.000        0.000        0.000        0.000    36789.900
  6350:        0.000        0.000        0.000        0.000        0.000
  6355:        0.000        0.000        0.000        0.000        0.000
  6360:        0.000        0.000        0.000        0.000        0.000
  6365:        0.000        0.000        0.000        0.000        0.000
  6370:    36793.700        0.000        0.000        0.000        0.000
  6375:        0.000        0.000        0.000        0.000        0.000
  6380:        0.000        0.000        0.000        0.000        0.000
  6385:        0.000        0.000        0.000        0.000        0.000
  6390:        0.000        0.000        0.000        0.000        0.000
  6395:        0.000        0.000    37968.420        0.000        0.000
  6400:        0.000        0.000        0.000        0.000        0.000
  6405:        0.000        0.000        0.000        0.000        0.000
  6410:        0.000        0.000        0.000        0.000        0.000
  6415:    37994.010        0.000        0.000        0.000        0.000
  6420:        0.000        0.000        0.000        0.000        0.000
  6425:        0.000        0.000        0.000        0.000    37998.300
  6430:        0.000        0.000        0.000        0.000        0.000
  6435:        0.000        0.000        0.000        0.000        0.000
  6440:        0.000        0.000        0.000        0.000        0.000
  6445:        0.000        0.000        0.000        0.000    38001.390
  6450:        0.000        0.000        0.000        0.000        0.000
  6455:        0.000        0.000        0.000        0.000    38003.610
  6460:        0.000        0.000        0.000        0.000        0.000
  6465:        0.000        0.000        0.000        0.000        0.000
  6470:        0.000        0.000        0.000        0.000        0.000
  6475:        0.000        0.000        0.000    38007.190        0.000
  6480:        0.000        0.000        0.000        0.000        0.000
  6485:        0.000        0.000    38009.630        0.000        0.000
  6490:        0.000        0.000        0.000        0.000        0.000
  6495:        0.000        0.000        0.000        0.000        0.000
  6500:        0.000    38012.310        0.000        0.000        0.000
  6505:        0.000        0.000        0.000        0.000        0.000
  6510:        0.000        0.000        0.000        0.000        0.000
  6515:        0.000    38016.800        0.000        0.000        0.000
  6520:        0.000        0.000        0.000        0.000        0.000
  6525:        0.000        0.000        0.000        0.000        0.000
  6530:        0.000        0.000        0.000        0.000        0.000
  6535:        0.000    38032.760        0.000        0.000        0.000
  6540:        0.000        0.000        0.000        0.000        0.000
  6545:        0.000        0.000        0.000        0.000        0.000
  6550:        0.000        0.000        0.000    38072.120        0.000
  6555:        0.000        0.000        0.000        0.000        0.000
  6560:        0.000        0.000        0.000        0.000        0.000
  6565:        0.000        0.000    38074.720        0.000        0.000
  6570:        0.000        0.000        0.000        0.000        0.000
  6575:        0.000        0.000        0.000        0.000        0.000
  6580:        0.000    38077.380        0.000        0.000        0.000
  6585:        0.000        0.000        0.000        0.000        0.000
  6590:        0.000    38139.540        0.000        0.000        0.000
  6595:        0.000        0.000        0.000        0.000        0.000
  6600:        0.000        0.000        0.000        0.000        0.000
  6605:        0.000        0.000        0.000        0.000        0.000
  6610:        0.000    38143.480        0.000        0.000        0.000
  6615:        0.000        0.000        0.000        0.000        0.000
  6620:        0.000        0.000        0.000    38146.350        0.000
  6625:        0.000        0.000        0.000        0.000        0.000
  6630:        0.000        0.000        0.000        0.000        0.000
  6635:        0.000        0.000        0.000        0.000        0.000
  6640:    38150.170        0.000        0.000        0.000        0.000
  6645:        0.000        0.000        0.000        0.000        0.000
  6650:    38152.510        0.000        0.000        0.000        0.000
  6655:        0.000        0.000        0.000        0.000        0.000
  6660:        0.000        0.000        0.000    38154.930        0.000
  6665:        0.000        0.000        0.000        0.000        0.000
  6670:        0.000        0.000        0.000        0.000        0.000
  6675:        0.000        0.000        0.000        0.000    38157.490
  6680:        0.000        0.000        0.000        0.000        0.000
  6685:        0.000        0.000        0.000        0.000        0.000
  6690:        0.000    38170.370        0.000        0.000        0.000
  6695:        0.000        0.000        0.000        0.000        0.000
  6700:        0.000        0.000        0.000        0.000        0.000
  6705:        0.000        0.000        0.000        0.000    38174.040
  6710:        0.000        0.000        0.000        0.000        0.000
  6715:        0.000        0.000        0.000        0.000        0.000
  6720:        0.000        0.000        0.000    38186.750        0.000
  6725:        0.000        0.000        0.000        0.000        0.000
  6730:        0.000        0.000        0.000        0.000        0.000
  6735:        0.000        0.000        0.000        0.000        0.000
  6740:        0.000        0.000        0.000        0.000        0.000
  6745:        0.000        0.000        0.000    38225.660        0.000
  6750:        0.000        0.000        0.000        0.000        0.000
  6755:        0.000        0.000        0.000        0.000        0.000
  6760:        0.000        0.000        0.000        0.000        0.000
  6765:        0.000    38243.920        0.000        0.000        0.000
  6770:        0.000        0.000        0.000        0.000        0.000
  6775:        0.000        0.000        0.000        0.000        0.000
  6780:        0.000    38479.950        0.000        0.000        0.000
  6785:        0.000        0.000        0.000        0.000        0.000
  6790:        0.000        0.000        0.000        0.000        0.000
  6795:    38485.520        0.000        0.000        0.000        0.000
  6800:        0.000        0.000        0.000        0.000        0.000
  6805:        0.000        0.000        0.000        0.000    38488.410
  6810:        0.000        0.000        0.000        0.000        0.000
  6815:        0.000        0.000        0.000        0.000        0.000
  6820:        0.000        0.000        0.000        0.000        0.000
  6825:        0.000        0.000        0.000        0.000        0.000
  6830:        0.000        0.000    38493.210        0.000        0.000
  6835:        0.000        0.000        0.000        0.000        0.000
  6840:        0.000        0.000        0.000        0.000        0.000
  6845:        0.000        0.000        0.000        0.000        0.000
  6850:    38496.850        0.000        0.000        0.000        0.000
  6855:        0.000        0.000        0.000        0.000        0.000
  6860:        0.000        0.000        0.000        0.000        0.000
  6865:        0.000        0.000    38500.250        0.000        0.000
  6870:        0.000        0.000        0.000        0.000        0.000
  6875:        0.000        0.000        0.000    38503.570        0.000
  6880:        0.000        0.000        0.000        0.000        0.000
  6885:        0.000        0.000        0.000        0.000        0.000
  6890:        0.000        0.000    38505.940        0.000        0.000
  6895:        0.000        0.000        0.000        0.000        0.000
  6900:        0.000        0.000        0.000        0.000        0.000
  6905:        0.000        0.000        0.000        0.000        0.000
  6910:        0.000    38509.560        0.000        0.000        0.000
  6915:        0.000        0.000        0.000        0.000        0.000
  6920:        0.000        0.000        0.000        0.000        0.000
  6925:    38512.180        0.000        0.000        0.000        0.000
  6930:        0.000        0.000        0.000        0.000        0.000
  6935:        0.000        0.000        0.000        0.000        0.000
  6940:        0.000        0.000    38515.360        0.000        0.000
  6945:        0.000        0.000        0.000        0.000        0.000
  6950:        0.000        0.000        0.000        0.000        0.000
  6955:        0.000        0.000        0.000        0.000        0.000
  6960:    38519.260        0.000        0.000        0.000        0.000
  6965:        0.000        0.000        0.000        0.000        0.000
  6970:        0.000        0.000        0.000    38521.610        0.000
  6975:        0.000        0.000        0.000        0.000        0.000
  6980:        0.000        0.000        0.000        0.000        0.000
  6985:        0.000        0.000        0.000        0.000        0.000
  6990:        0.000    38524.780        0.000        0.000        0.000
  6995:        0.000        0.000        0.000        0.000        0.000
  7000:        0.000        0.000        0.000        0.000    38527.340
  7005:        0.000        0.000        0.000        0.000        0.000
  7010:        0.000        0.000        0.000        0.000        0.000
  7015:        0.000        0.000        0.000        0.000        0.000
  7020:    38530.050        0.000        0.000        0.000        0.000
  7025:        0.000        0.000        0.000        0.000        0.000
  7030:        0.000        0.000        0.000        0.000    38532.490
  7035:        0.000        0.000        0.000        0.000        0.000
  7040:        0.000        0.000        0.000        0.000        0.000
  7045:        0.000        0.000        0.000    38534.970        0.000
  7050:        0.000        0.000        0.000        0.000        0.000
  7055:        0.000        0.000        0.000        0.000        0.000
  7060:        0.000        0.000        0.000    38537.730        0.000
  7065:        0.000        0.000        0.000        0.000        0.000
  7070:        0.000        0.000        0.000        0.000        0.000
  7075:        0.000        0.000        0.000        0.000        0.000
  7080:        0.000        0.000    38542.350        0.000        0.000
  7085:        0.000        0.000        0.000        0.000        0.000
  7090:        0.000        0.000        0.000        0.000        0.000
  7095:    38545.330        0.000        0.000        0.000        0.000
  7100:        0.000        0.000        0.000        0.000        0.000
  7105:        0.000        0.000        0.000        0.000        0.000
  7110:        0.000        0.000        0.000        0.000        0.000
  7115:        0.000    38548.940        0.000        0.000        0.000
  7120:        0.000        0.000        0.000        0.000        0.000
  7125:        0.000        0.000    38559.460        0.000        0.000
  7130:        0.000        0.000        0.000        0.000        0.000
  7135:        0.000        0.000        0.000        0.000        0.000
  7140:        0.000    38563.250        0.000        0.000        0.000
  7145:        0.000        0.000        0.000        0.000        0.000
  7150:        0.000        0.000        0.000        0.000    38565.600
  7155:        0.000        0.000        0.000        0.000        0.000
  7160:        0.000        0.000        0.000        0.000        0.000
  7165:        0.000        0.000        0.000        0.000        0.000
  7170:        0.000        0.000        0.000        0.000        0.000
  7175:        0.000        0.000        0.000        0.000        0.000
  7180:        0.000    38571.550        0.000        0.000        0.000
  7185:        0.000        0.000        0.000        0.000        0.000
  7190:        0.000        0.000        0.000        0.000        0.000
  7195:        0.000        0.000        0.000        0.000        0.000
  7200:        0.000        0.000        0.000        0.000    38575.340
  7205:        0.000        0.000        0.000        0.000        0.000
  7210:        0.000        0.000        0.000        0.000        0.000
  7215:        0.000        0.000        0.000        0.000    38577.990
  7220:        0.000        0.000        0.000        0.000        0.000
  7225:        0.000        0.000        0.000        0.000        0.000
  7230:        0.000        0.000        0.000        0.000        0.000
  7235:        0.000        0.000        0.000        0.000        0.000
  7240:        0.000        0.000        0.000        0.000        0.000
  7245:    38581.870        0.000        0.000        0.000        0.000
  7250:        0.000        0.000        0.000        0.000        0.000
  7255:        0.000        0.000        0.000    38584.500        0.000
  7260:        0.000        0.000        0.000        0.000        0.000
  7265:        0.000        0.000        0.000        0.000        0.000
  7270:        0.000    38586.640        0.000        0.000        0.000
  7275:        0.000        0.000        0.000        0.000        0.000
  7280:        0.000        0.000        0.000        0.000        0.000
  7285:    38588.940        0.000        0.000        0.000        0.000
  7290:        0.000        0.000        0.000        0.000        0.000
  7295:        0.000        0.000        0.000        0.000    38591.550
  7300:        0.000        0.000        0.000        0.000        0.000
  7305:        0.000        0.000        0.000        0.000        0.000
  7310:        0.000        0.000        0.000        0.000        0.000
  7315:        0.000        0.000    38594.650        0.000        0.000
  7320:        0.000        0.000        0.000        0.000        0.000
  7325:        0.000        0.000    38597.720        0.000        0.000
  7330:        0.000        0.000        0.000        0.000        0.000
  7335:        0.000        0.000        0.000    38599.800        0.000
  7340:        0.000        0.000        0.000        0.000        0.000
  7345:        0.000        0.000        0.000        0.000        0.000
  7350:        0.000        0.000        0.000        0.000    38603.390
  7355:        0.000        0.000        0.000        0.000        0.000
  7360:        0.000        0.000        0.000        0.000        0.000
  7365:        0.000        0.000        0.000        0.000        0.000
  7370:        0.000        0.000        0.000    38607.040        0.000
  7375:        0.000        0.000        0.000        0.000        0.000
  7380:        0.000        0.000        0.000        0.000        0.000
  7385:        0.000        0.000        0.000        0.000        0.000
  7390:    39201.170        0.000        0.000        0.000        0.000
  7395:        0.000        0.000        0.000        0.000        0.000
  7400:        0.000        0.000        0.000        0.000        0.000
  7405:        0.000        0.000        0.000        0.000        0.000
  7410:        0.000        0.000        0.000        0.000        0.000
  7415:    39207.230        0.000        0.000        0.000        0.000
  7420:        0.000        0.000        0.000        0.000        0.000
  7425:        0.000    39209.580        0.000        0.000        0.000
  7430:        0.000        0.000        0.000        0.000        0.000
  7435:        0.000        0.000        0.000        0.000        0.000
  7440:        0.000        0.000    39212.220        0.000        0.000
  7445:        0.000        0.000        0.000        0.000        0.000
  7450:        0.000        0.000        0.000        0.000        0.000
  7455:        0.000        0.000        0.000    39214.790        0.000
  7460:        0.000        0.000        0.000        0.000        0.000
  7465:        0.000        0.000        0.000        0.000        0.000
  7470:        0.000        0.000        0.000        0.000        0.000
  7475:        0.000    39218.030        0.000        0.000        0.000
  7480:        0.000        0.000        0.000        0.000        0.000
  7485:        0.000    39220.570        0.000        0.000        0.000
  7490:        0.000        0.000        0.000        0.000        0.000
  7495:        0.000        0.000        0.000        0.000        0.000
  7500:        0.000        0.000        0.000    39223.510        0.000
  7505:        0.000        0.000        0.000        0.000        0.000
  7510:        0.000        0.000        0.000        0.000        0.000
  7515:        0.000        0.000    39231.040        0.000        0.000
  7520:        0.000        0.000        0.000        0.000        0.000
  7525:        0.000        0.000        0.000        0.000        0.000
  7530:        0.000        0.000        0.000        0.000        0.000
  7535:        0.000    39234.740        0.000        0.000        0.000
  7540:        0.000        0.000        0.000        0.000        0.000
  7545:        0.000        0.000        0.000        0.000        0.000
  7550:        0.000        0.000    39259.750        0.000        0.000
  7555:        0.000        0.000        0.000        0.000        0.000
  7560:        0.000        0.000        0.000        0.000        0.000
  7565:        0.000        0.000        0.000        0.000        0.000
  7570:        0.000        0.000        0.000        0.000        0.000
  7575:        0.000        0.000        0.000        0.000        0.000
  7580:        0.000        0.000        0.000        0.000    45027.060
  7585:        0.000        0.000        0.000        0.000        0.000
  7590:        0.000        0.000        0.000        0.000        0.000
  7595:        0.000        0.000        0.000        0.000        0.000
  7600:    45030.750        0.000        0.000        0.000        0.000
  7605:        0.000        0.000        0.000        0.000        0.000
  7610:        0.000        0.000        0.000        0.000        0.000
  7615:        0.000        0.000        0.000    45034.310        0.000
  7620:        0.000        0.000        0.000        0.000        0.000
  7625:        0.000        0.000        0.000        0.000        0.000
  7630:        0.000        0.000        0.000        0.000        0.000
  7635:        0.000    45038.870        0.000        0.000        0.000
  7640:        0.000        0.000        0.000        0.000        0.000
  7645:        0.000        0.000        0.000    45041.870        0.000
  7650:        0.000        0.000        0.000        0.000        0.000
  7655:        0.000        0.000        0.000        0.000        0.000
  7660:        0.000    45045.050        0.000        0.000        0.000
  7665:        0.000        0.000        0.000        0.000        0.000
  7670:        0.000        0.000        0.000        0.000        0.000
  7675:        0.000        0.000        0.000        0.000        0.000
  7680:        0.000    45049.310        0.000        0.000        0.000
  7685:        0.000        0.000        0.000        0.000        0.000
  7690:        0.000        0.000    45052.040        0.000        0.000
  7695:        0.000        0.000        0.000        0.000        0.000
  7700:        0.000        0.000        0.000        0.000        0.000
  7705:        0.000        0.000    45054.950        0.000        0.000
  7710:        0.000        0.000        0.000        0.000        0.000
  7715:        0.000        0.000        0.000        0.000        0.000
  7720:        0.000        0.000    45058.130        0.000        0.000
  7725:        0.000        0.000        0.000        0.000        0.000
  7730:        0.000        0.000        0.000        0.000        0.000
  7735:        0.000    45060.930        0.000        0.000        0.000
  7740:        0.000        0.000        0.000        0.000        0.000
  7745:        0.000        0.000        0.000        0.000        0.000
  7750:        0.000    45063.900        0.000        0.000        0.000
  7755:        0.000        0.000        0.000        0.000        0.000
  7760:        0.000        0.000        0.000    45066.400        0.000
  7765:        0.000        0.000        0.000        0.000        0.000
  7770:        0.000        0.000        0.000        0.000        0.000
  7775:        0.000    45069.900        0.000        0.000        0.000
  7780:        0.000        0.000        0.000        0.000        0.000
  7785:        0.000        0.000        0.000        0.000        0.000
  7790:    45072.850        0.000        0.000        0.000        0.000
  7795:        0.000        0.000        0.000        0.000        0.000
  7800:        0.000        0.000        0.000        0.000    45075.770
  7805:        0.000        0.000        0.000        0.000        0.000
  7810:        0.000        0.000        0.000        0.000        0.000
  7815:        0.000        0.000        0.000        0.000        0.000
  7820:        0.000        0.000        0.000        0.000        0.000
  7825:        0.000        0.000        0.000        0.000        0.000
  7830:        0.000        0.000        0.000        0.000        0.000
  7835:        0.000        0.000        0.000        0.000        0.000
  7840:        0.000        0.000        0.000        0.000        0.000
  7845:        0.000        0.000        0.000        0.000        0.000
  7850:        0.000    46936.600        0.000        0.000        0.000
  7855:        0.000        0.000        0.000        0.000        0.000
  7860:        0.000        0.000        0.000        0.000    46939.770
  7865:        0.000        0.000        0.000        0.000        0.000
  7870:        0.000        0.000        0.000        0.000        0.000
  7875:        0.000        0.000        0.000    46942.560        0.000
  7880:        0.000        0.000        0.000        0.000        0.000
  7885:        0.000        0.000        0.000        0.000        0.000
  7890:        0.000        0.000        0.000        0.000        0.000
  7895:        0.000        0.000        0.000        0.000    46946.260
  7900:        0.000        0.000        0.000        0.000        0.000
  7905:        0.000        0.000        0.000        0.000        0.000
  7910:        0.000        0.000        0.000        0.000        0.000
  7915:        0.000        0.000        0.000        0.000    46950.020
  7920:        0.000        0.000        0.000        0.000        0.000
  7925:        0.000        0.000        0.000        0.000        0.000
  7930:        0.000        0.000        0.000    46952.760        0.000
  7935:        0.000        0.000        0.000        0.000        0.000
  7940:        0.000        0.000        0.000        0.000        0.000
  7945:        0.000        0.000        0.000    46955.800        0.000
  7950:        0.000        0.000        0.000        0.000        0.000
  7955:        0.000        0.000        0.000        0.000        0.000
  7960:        0.000    46958.590        0.000        0.000        0.000
  7965:        0.000        0.000        0.000        0.000        0.000
  7970:        0.000        0.000        0.000        0.000        0.000
  7975:        0.000        0.000        0.000        0.000    46962.020
  7980:        0.000        0.000        0.000        0.000        0.000
  7985:        0.000        0.000        0.000        0.000        0.000
  7990:        0.000        0.000        0.000    46965.020        0.000
  7995:        0.000        0.000        0.000        0.000        0.000
  8000:        0.000        0.000        0.000        0.000        0.000
  8005:        0.000        0.000        0.000    46968.010        0.000
  8010:        0.000        0.000        0.000        0.000        0.000
  8015:        0.000        0.000        0.000    46970.450        0.000
  8020:        0.000        0.000        0.000        0.000        0.000
  8025:        0.000        0.000        0.000        0.000        0.000
  8030:        0.000        0.000        0.000        0.000        0.000
  8035:    46973.810        0.000        0.000        0.000        0.000
  8040:        0.000        0.000        0.000        0.000        0.000
  8045:        0.000        0.000        0.000    46976.690        0.000
  8050:        0.000        0.000        0.000        0.000        0.000
  8055:        0.000        0.000        0.000        0.000        0.000
  8060:    46979.200        0.000        0.000        0.000        0.000
  8065:        0.000        0.000        0.000        0.000        0.000
  8070:        0.000        0.000        0.000        0.000        0.000
  8075:        0.000        0.000        0.000        0.000        0.000
  8080:        0.000    46982.920        0.000        0.000        0.000
  8085:        0.000        0.000        0.000        0.000        0.000
  8090:        0.000        0.000        0.000        0.000        0.000
  8095:        0.000        0.000    46986.160        0.000        0.000
  8100:        0.000        0.000        0.000        0.000        0.000
  8105:        0.000        0.000        0.000        0.000        0.000
  8110:    46988.810        0.000        0.000        0.000        0.000
  8115:        0.000        0.000        0.000        0.000        0.000
  8120:        0.000        0.000        0.000    46991.240        0.000
  8125:        0.000        0.000        0.000        0.000        0.000
  8130:        0.000        0.000        0.000        0.000        0.000
  8135:        0.000    46993.810        0.000        0.000        0.000
  8140:        0.000        0.000        0.000        0.000        0.000
  8145:        0.000        0.000        0.000        0.000        0.000
  8150:        0.000        0.000    46996.660        0.000        0.000
  8155:        0.000        0.000        0.000        0.000        0.000
  8160:        0.000        0.000        0.000        0.000        0.000
  8165:        0.000        0.000        0.000        0.000        0.000
  8170:        0.000        0.000        0.000    47000.260        0.000
  8175:        0.000        0.000        0.000        0.000        0.000
  8180:        0.000        0.000        0.000        0.000        0.000
  8185:    47002.780        0.000        0.000        0.000        0.000
  8190:        0.000        0.000        0.000        0.000        0.000
  8195:        0.000        0.000        0.000        0.000        0.000
  8200:        0.000        0.000        0.000        0.000        0.000
  8205:        0.000        0.000        0.000    47006.490        0.000
  8210:        0.000        0.000        0.000        0.000        0.000
  8215:        0.000        0.000        0.000        0.000        0.000
  8220:        0.000        0.000        0.000        0.000        0.000
  8225:        0.000        0.000        0.000    47010.990        0.000
  8230:        0.000        0.000        0.000        0.000        0.000
  8235:        0.000        0.000        0.000        0.000        0.000
  8240:        0.000    47043.930        0.000        0.000        0.000
  8245:        0.000        0.000        0.000        0.000        0.000
  8250:        0.000        0.000        0.000        0.000    47046.440
  8255:        0.000        0.000        0.000        0.000        0.000
  8260:        0.000        0.000        0.000        0.000        0.000
  8265:        0.000        0.000        0.000        0.000        0.000
  8270:        0.000    47049.790        0.000        0.000        0.000
  8275:        0.000        0.000        0.000        0.000        0.000
  8280:        0.000        0.000    47052.250        0.000        0.000
  8285:        0.000        0.000        0.000        0.000        0.000
  8290:        0.000        0.000        0.000        0.000        0.000
  8295:        0.000        0.000    47055.160        0.000        0.000
  8300:        0.000        0.000        0.000        0.000        0.000
  8305:        0.000        0.000        0.000        0.000        0.000
  8310:    47057.340        0.000        0.000        0.000        0.000
  8315:        0.000        0.000        0.000        0.000        0.000
  8320:        0.000        0.000        0.000        0.000        0.000
  8325:        0.000        0.000        0.000    47060.450        0.000
  8330:        0.000        0.000        0.000        0.000        0.000
  8335:        0.000        0.000        0.000        0.000    47062.820
  8340:        0.000        0.000        0.000        0.000        0.000
  8345:        0.000        0.000        0.000        0.000        0.000
  8350:        0.000        0.000        0.000        0.000        0.000
  8355:        0.000        0.000        0.000        0.000        0.000
  8360:    47066.480        0.000        0.000        0.000        0.000
  8365:        0.000        0.000        0.000        0.000        0.000
  8370:        0.000        0.000        0.000        0.000        0.000
  8375:        0.000        0.000        0.000        0.000        0.000
  8380:        0.000        0.000        0.000        0.000        0.000
  8385:        0.000        0.000        0.000        0.000        0.000
  8390:        0.000        0.000        0.000        0.000        0.000
  8395:        0.000        0.000        0.000        0.000        0.000
  8400:        0.000        0.000        0.000        0.000        0.000
  8405:        0.000        0.000        0.000        0.000        0.000
  8410:        0.000        0.000        0.000        0.000        0.000
  8415:        0.000        0.000        0.000        0.000        0.000
  8420:        0.000        0.000        0.000        0.000        0.000
  8425:        0.000        0.000        0.000        0.000        0.000
  8430:        0.000        0.000        0.000        0.000        0.000
  8435:        0.000        0.000        0.000        0.000        0.000
  8440:        0.000        0.000        0.000        0.000        0.000
  8445:        0.000        0.000        0.000        0.000        0.000
  8450:        0.000        0.000        0.000        0.000        0.000
  8455:        0.000        0.000        0.000        0.000        0.000
  8460:        0.000    51255.640        0.000        0.000        0.000
  8465:        0.000        0.000        0.000        0.000        0.000
  8470:        0.000        0.000        0.000        0.000        0.000
  8475:        0.000        0.000        0.000        0.000        0.000
  8480:        0.000        0.000        0.000        0.000        0.000
  8485:        0.000        0.000        0.000        0.000        0.000
  8490:        0.000        0.000        0.000        0.000        0.000
  8495:        0.000        0.000        0.000        0.000        0.000
  8500:        0.000        0.000        0.000        0.000        0.000
  8505:        0.000        0.000        0.000        0.000        0.000
  8510:        0.000    51277.800        0.000        0.000        0.000
  8515:        0.000        0.000        0.000        0.000        0.000
  8520:        0.000        0.000        0.000        0.000        0.000
  8525:        0.000        0.000    51280.570        0.000        0.000
  8530:        0.000        0.000        0.000        0.000        0.000
  8535:        0.000        0.000        0.000        0.000        0.000
  8540:        0.000        0.000        0.000        0.000        0.000
  8545:        0.000        0.000        0.000        0.000    51284.620
  8550:        0.000        0.000        0.000        0.000        0.000
  8555:        0.000        0.000        0.000        0.000        0.000
  8560:        0.000        0.000        0.000        0.000        0.000
  8565:        0.000        0.000        0.000        0.000        0.000
  8570:        0.000        0.000    51288.510        0.000        0.000
  8575:        0.000        0.000        0.000        0.000        0.000
  8580:        0.000        0.000        0.000        0.000    51292.030
  8585:        0.000        0.000        0.000        0.000        0.000
  8590:        0.000        0.000        0.000        0.000        0.000
  8595:        0.000        0.000    51294.490        0.000        0.000
  8600:        0.000        0.000        0.000        0.000        0.000
  8605:        0.000        0.000        0.000        0.000        0.000
  8610:        0.000        0.000        0.000        0.000        0.000
  8615:        0.000        0.000        0.000        0.000    51298.460
  8620:        0.000        0.000        0.000        0.000        0.000
  8625:        0.000        0.000        0.000        0.000        0.000
  8630:        0.000        0.000        0.000        0.000        0.000
  8635:        0.000        0.000        0.000    51302.010        0.000
  8640:        0.000        0.000        0.000        0.000        0.000
  8645:        0.000        0.000        0.000        0.000        0.000
  8650:        0.000        0.000        0.000        0.000    51304.980
  8655:        0.000        0.000        0.000        0.000        0.000
  8660:        0.000        0.000        0.000        0.000        0.000
  8665:        0.000        0.000        0.000        0.000        0.000
  8670:        0.000        0.000        0.000        0.000        0.000
  8675:        0.000        0.000    51309.180        0.000        0.000
  8680:        0.000        0.000        0.000        0.000        0.000
  8685:        0.000        0.000        0.000        0.000        0.000
  8690:        0.000    51312.580        0.000        0.000        0.000
  8695:        0.000        0.000        0.000        0.000        0.000
  8700:        0.000        0.000        0.000        0.000        0.000
  8705:        0.000    51315.490        0.000        0.000        0.000
  8710:        0.000        0.000        0.000        0.000        0.000
  8715:        0.000        0.000        0.000        0.000        0.000
  8720:        0.000        0.000        0.000        0.000    51323.040
  8725:        0.000        0.000        0.000        0.000        0.000
  8730:        0.000        0.000        0.000        0.000        0.000
  8735:        0.000        0.000        0.000        0.000        0.000
  8740:        0.000        0.000        0.000    51326.430        0.000
  8745:        0.000        0.000        0.000        0.000        0.000
  8750:        0.000        0.000        0.000        0.000        0.000
  8755:        0.000        0.000        0.000        0.000        0.000
  8760:        0.000        0.000        0.000        0.000        0.000
  8765:        0.000        0.000        0.000        0.000        0.000
  8770:        0.000        0.000        0.000        0.000        0.000
  8775:        0.000        0.000        0.000        0.000        0.000
  8780:        0.000        0.000        0.000        0.000        0.000
  8785:        0.000        0.000        0.000        0.000        0.000
  8790:        0.000        0.000        0.000        0.000        0.000
  8795:        0.000        0.000        0.000        0.000        0.000
  8800:        0.000        0.000        0.000        0.000        0.000
  8805:        0.000        0.000        0.000        0.000        0.000
  8810:        0.000        0.000        0.000        0.000        0.000
  8815:        0.000        0.000        0.000        0.000        0.000
  8820:        0.000        0.000        0.000        0.000        0.000
  8825:        0.000        0.000        0.000        0.000        0.000
  8830:        0.000        0.000        0.000        0.000        0.000
  8835:        0.000        0.000        0.000        0.000        0.000
  8840:        0.000        0.000    51356.830        0.000        0.000
  8845:        0.000        0.000        0.000        0.000        0.000
  8850:        0.000        0.000        0.000        0.000        0.000
  8855:        0.000        0.000        0.000        0.000    51360.000
  8860:        0.000        0.000        0.000        0.000        0.000
  8865:        0.000        0.000        0.000        0.000        0.000
  8870:        0.000        0.000    51362.760        0.000        0.000
  8875:        0.000        0.000        0.000        0.000        0.000
  8880:        0.000        0.000        0.000        0.000        0.000
  8885:        0.000        0.000        0.000    51365.450        0.000
  8890:        0.000        0.000        0.000        0.000        0.000
  8895:        0.000        0.000        0.000        0.000        0.000
  8900:        0.000        0.000        0.000        0.000        0.000
  8905:        0.000        0.000        0.000    51369.120        0.000
  8910:        0.000        0.000        0.000        0.000        0.000
  8915:        0.000        0.000        0.000        0.000        0.000
  8920:        0.000        0.000        0.000        0.000        0.000
  8925:        0.000        0.000    51409.600        0.000        0.000
  8930:        0.000        0.000        0.000        0.000        0.000
  8935:        0.000        0.000        0.000        0.000        0.000
  8940:        0.000        0.000        0.000        0.000        0.000
  8945:    51412.940        0.000        0.000        0.000        0.000
  8950:        0.000        0.000        0.000        0.000        0.000
  8955:        0.000        0.000        0.000    51416.160        0.000
  8960:        0.000        0.000        0.000        0.000        0.000
  8965:        0.000        0.000        0.000        0.000        0.000
  8970:        0.000        0.000        0.000        0.000        0.000
  8975:        0.000        0.000        0.000        0.000    51420.420
  8980:        0.000        0.000        0.000        0.000        0.000
  8985:        0.000        0.000        0.000        0.000        0.000
  8990:        0.000        0.000        0.000    51424.020        0.000
  8995:        0.000        0.000        0.000        0.000        0.000
  9000:        0.000        0.000        0.000        0.000        0.000
  9005:        0.000        0.000        0.000    51432.530        0.000
  9010:        0.000        0.000        0.000        0.000        0.000
  9015:        0.000        0.000        0.000        0.000        0.000
  9020:        0.000    51437.770        0.000        0.000        0.000
  9025:        0.000        0.000        0.000        0.000        0.000
  9030:        0.000        0.000        0.000        0.000        0.000
  9035:        0.000        0.000    51441.070        0.000        0.000
  9040:        0.000        0.000        0.000        0.000        0.000
  9045:        0.000        0.000        0.000        0.000        0.000
  9050:        0.000        0.000        0.000        0.000        0.000
  9055:        0.000        0.000        0.000    51780.270        0.000
  9060:        0.000        0.000        0.000        0.000        0.000
  9065:        0.000        0.000        0.000        0.000        0.000
  9070:        0.000        0.000        0.000        0.000        0.000
  9075:        0.000        0.000        0.000        0.000        0.000
  9080:        0.000        0.000        0.000        0.000        0.000
  9085:        0.000        0.000        0.000        0.000        0.000
  9090:    51791.810        0.000        0.000        0.000        0.000
  9095:        0.000        0.000        0.000        0.000        0.000
  9100:        0.000        0.000    51809.920        0.000        0.000
  9105:        0.000        0.000        0.000        0.000        0.000
  9110:        0.000        0.000        0.000        0.000        0.000
  9115:    51812.620        0.000        0.000        0.000        0.000
  9120:        0.000        0.000        0.000        0.000        0.000
  9125:        0.000        0.000        0.000        0.000        0.000
  9130:    51815.410        0.000        0.000        0.000        0.000
  9135:        0.000        0.000        0.000        0.000        0.000
  9140:        0.000        0.000        0.000        0.000        0.000
  9145:        0.000        0.000        0.000    51818.400        0.000
  9150:        0.000        0.000        0.000        0.000        0.000
  9155:        0.000        0.000        0.000        0.000        0.000
  9160:        0.000        0.000        0.000        0.000        0.000
  9165:        0.000        0.000        0.000        0.000        0.000
  9170:        0.000        0.000        0.000        0.000        0.000
  9175:        0.000        0.000        0.000        0.000        0.000
  9180:        0.000        0.000        0.000        0.000        0.000
  9185:        0.000        0.000        0.000        0.000        0.000
  9190:        0.000        0.000        0.000        0.000        0.000
  9195:    53041.140        0.000        0.000        0.000        0.000
  9200:        0.000        0.000        0.000        0.000        0.000
  9205:        0.000        0.000        0.000        0.000        0.000
  9210:        0.000        0.000        0.000        0.000        0.000
  9215:        0.000        0.000        0.000        0.000        0.000
  9220:    53046.170        0.000        0.000        0.000        0.000
  9225:        0.000        0.000        0.000        0.000        0.000
  9230:        0.000        0.000        0.000        0.000        0.000
  9235:    53049.100        0.000        0.000        0.000        0.000
  9240:        0.000        0.000        0.000        0.000        0.000
  9245:        0.000        0.000        0.000        0.000        0.000
  9250:        0.000        0.000        0.000        0.000        0.000
  9255:        0.000        0.000        0.000        0.000        0.000
  9260:        0.000        0.000        0.000    53053.920        0.000
  9265:        0.000        0.000        0.000        0.000        0.000
  9270:        0.000        0.000        0.000        0.000        0.000
  9275:        0.000    53057.220        0.000        0.000        0.000
  9280:        0.000        0.000        0.000        0.000        0.000
  9285:        0.000        0.000        0.000        0.000        0.000
  9290:        0.000        0.000        0.000    53059.930        0.000
  9295:        0.000        0.000        0.000        0.000        0.000
  9300:        0.000        0.000        0.000        0.000        0.000
  9305:        0.000        0.000        0.000    53063.100        0.000
  9310:        0.000        0.000        0.000        0.000        0.000
  9315:        0.000        0.000        0.000        0.000        0.000
  9320:        0.000        0.000    53065.680        0.000        0.000
  9325:        0.000        0.000        0.000        0.000        0.000
  9330:        0.000        0.000        0.000        0.000        0.000
  9335:        0.000        0.000        0.000        0.000        0.000
  9340:        0.000    53068.950        0.000        0.000        0.000
  9345:        0.000        0.000        0.000        0.000        0.000
  9350:        0.000        0.000        0.000        0.000        0.000
  9355:        0.000        0.000        0.000        0.000        0.000
  9360:        0.000        0.000        0.000        0.000        0.000
  9365:    53073.320        0.000        0.000        0.000        0.000
  9370:        0.000        0.000        0.000        0.000        0.000
  9375:        0.000        0.000        0.000        0.000        0.000
  9380:        0.000    53089.750        0.000        0.000        0.000
  9385:        0.000        0.000        0.000        0.000        0.000
  9390:        0.000        0.000    53092.160        0.000        0.000
  9395:        0.000        0.000        0.000        0.000        0.000
  9400:        0.000        0.000        0.000        0.000        0.000
  9405:        0.000        0.000    53095.180        0.000        0.000
  9410:        0.000        0.000        0.000        0.000        0.000
  9415:        0.000        0.000        0.000        0.000        0.000
  9420:        0.000        0.000        0.000        0.000        0.000
  9425:    53098.460        0.000        0.000        0.000        0.000
  9430:        0.000        0.000        0.000        0.000        0.000
  9435:        0.000        0.000        0.000        0.000        0.000
  9440:        0.000        0.000        0.000        0.000        0.000
  9445:        0.000        0.000    53103.620        0.000        0.000
  9450:        0.000        0.000        0.000        0.000        0.000
  9455:        0.000        0.000        0.000        0.000        0.000
  9460:        0.000        0.000    53107.000        0.000        0.000
  9465:        0.000        0.000        0.000        0.000        0.000
  9470:        0.000        0.000        0.000        0.000        0.000
  9475:    53113.150        0.000        0.000        0.000        0.000
  9480:        0.000        0.000        0.000        0.000        0.000
  9485:        0.000        0.000    53115.460        0.000        0.000
  9490:        0.000        0.000        0.000        0.000        0.000
  9495:        0.000        0.000        0.000        0.000        0.000
  9500:        0.000        0.000        0.000        0.000        0.000
  9505:        0.000        0.000        0.000        0.000        0.000
  9510:        0.000    53119.900        0.000        0.000        0.000
  9515:        0.000        0.000        0.000        0.000        0.000
  9520:        0.000        0.000        0.000        0.000    53122.420
  9525:        0.000        0.000        0.000        0.000        0.000
  9530:        0.000        0.000        0.000        0.000    53128.860
  9535:        0.000        0.000        0.000        0.000        0.000
  9540:        0.000        0.000        0.000        0.000        0.000
  9545:        0.000        0.000        0.000        0.000        0.000
  9550:        0.000        0.000        0.000        0.000        0.000
  9555:        0.000        0.000        0.000        0.000        0.000
  9560:        0.000        0.000        0.000        0.000        0.000
  9565:        0.000        0.000        0.000        0.000        0.000
  9570:        0.000        0.000        0.000        0.000    54615.120
  9575:        0.000        0.000        0.000        0.000        0.000
  9580:        0.000        0.000        0.000        0.000        0.000
  9585:        0.000        0.000        0.000        0.000        0.000
  9590:        0.000        0.000        0.000        0.000        0.000
  9595:    54619.380        0.000        0.000        0.000        0.000
  9600:        0.000        0.000        0.000        0.000        0.000
  9605:        0.000        0.000        0.000    54622.410        0.000
  9610:        0.000        0.000        0.000        0.000        0.000
  9615:        0.000        0.000        0.000        0.000        0.000
  9620:        0.000        0.000        0.000        0.000        0.000
  9625:        0.000    54625.900        0.000        0.000        0.000
  9630:        0.000        0.000        0.000        0.000        0.000
  9635:        0.000        0.000        0.000        0.000        0.000
  9640:        0.000        0.000        0.000        0.000    54634.000
  9645:        0.000        0.000        0.000        0.000        0.000
  9650:        0.000        0.000        0.000        0.000        0.000
  9655:        0.000        0.000    54636.820        0.000        0.000
  9660:        0.000        0.000        0.000        0.000        0.000
  9665:        0.000        0.000        0.000        0.000        0.000
  9670:        0.000        0.000    54640.150        0.000        0.000
  9675:        0.000        0.000        0.000        0.000        0.000
  9680:        0.000        0.000        0.000        0.000        0.000
  9685:        0.000        0.000        0.000    54643.260        0.000
  9690:        0.000        0.000        0.000        0.000        0.000
  9695:        0.000        0.000        0.000        0.000        0.000
  9700:    54645.970        0.000        0.000        0.000        0.000
  9705:        0.000        0.000        0.000        0.000        0.000
  9710:        0.000        0.000        0.000        0.000        0.000
  9715:        0.000    54649.100        0.000        0.000        0.000
  9720:        0.000        0.000        0.000        0.000        0.000
  9725:        0.000        0.000        0.000        0.000        0.000
  9730:        0.000        0.000        0.000        0.000        0.000
  9735:        0.000        0.000        0.000        0.000        0.000
  9740:    54653.330        0.000        0.000        0.000        0.000
  9745:        0.000        0.000        0.000        0.000        0.000
  9750:        0.000        0.000    54655.690        0.000        0.000
  9755:        0.000        0.000        0.000        0.000        0.000
  9760:        0.000        0.000        0.000    54658.210        0.000
  9765:        0.000        0.000        0.000        0.000        0.000
  9770:        0.000        0.000        0.000        0.000        0.000
  9775:        0.000        0.000        0.000        0.000        0.000
  9780:        0.000    54662.000        0.000        0.000        0.000
  9785:        0.000        0.000        0.000        0.000        0.000
  9790:        0.000        0.000        0.000        0.000        0.000
  9795:        0.000        0.000        0.000    54664.880        0.000
  9800:        0.000        0.000        0.000        0.000        0.000
  9805:        0.000        0.000        0.000        0.000        0.000
  9810:    54667.570        0.000        0.000        0.000        0.000
  9815:        0.000        0.000        0.000        0.000        0.000
  9820:        0.000        0.000        0.000        0.000        0.000
  9825:        0.000        0.000    54670.700        0.000        0.000
  9830:        0.000        0.000        0.000        0.000        0.000
  9835:        0.000        0.000        0.000        0.000    54673.040
  9840:        0.000        0.000        0.000        0.000        0.000
  9845:        0.000        0.000        0.000        0.000        0.000
  9850:    54675.700        0.000        0.000        0.000        0.000
  9855:        0.000        0.000        0.000        0.000        0.000
  9860:        0.000        0.000        0.000        0.000        0.000
  9865:    54678.890        0.000        0.000        0.000        0.000
  9870:        0.000        0.000        0.000        0.000        0.000
  9875:        0.000        0.000        0.000        0.000        0.000
  9880:        0.000        0.000    54682.480        0.000        0.000
  9885:        0.000        0.000        0.000        0.000        0.000
  9890:        0.000        0.000        0.000        0.000    54685.030
  9895:        0.000        0.000        0.000        0.000        0.000
  9900:        0.000        0.000        0.000        0.000        0.000
  9905:        0.000        0.000        0.000        0.000        0.000
  9910:        0.000        0.000        0.000    54688.580        0.000
  9915:        0.000        0.000        0.000        0.000        0.000
  9920:        0.000        0.000        0.000        0.000        0.000
  9925:        0.000        0.000        0.000    54692.040        0.000
  9930:        0.000        0.000        0.000        0.000        0.000
  9935:        0.000        0.000        0.000        0.000        0.000
  9940:        0.000    54695.400        0.000        0.000        0.000
  9945:        0.000        0.000        0.000        0.000        0.000
  9950:        0.000        0.000        0.000        0.000        0.000
  9955:        0.000        0.000        0.000        0.000        0.000
  9960:    54859.430        0.000        0.000        0.000        0.000
  9965:        0.000        0.000        0.000        0.000        0.000
  9970:        0.000        0.000        0.000    54861.940        0.000
  9975:        0.000        0.000        0.000        0.000        0.000
  9980:        0.000        0.000        0.000        0.000        0.000
  9985:        0.000        0.000        0.000        0.000        0.000
  9990:    54865.120        0.000        0.000        0.000        0.000
  9995:        0.000        0.000        0.000        0.000        0.000
 10000:        0.000        0.000        0.000        0.000    54867.920
 10005:        0.000        0.000        0.000        0.000        0.000
 10010:        0.000        0.000        0.000        0.000        0.000
 10015:        0.000        0.000        0.000        0.000    54871.930
 10020:        0.000        0.000        0.000        0.000        0.000
 10025:        0.000        0.000        0.000        0.000        0.000
 10030:        0.000        0.000        0.000        0.000        0.000
 10035:        0.000    54874.940        0.000        0.000        0.000
 10040:        0.000        0.000        0.000        0.000        0.000
 10045:        0.000        0.000        0.000    54878.020        0.000
 10050:        0.000        0.000        0.000        0.000        0.000
 10055:        0.000        0.000        0.000        0.000        0.000
 10060:        0.000    54880.470        0.000        0.000        0.000
 10065:        0.000        0.000        0.000        0.000        0.000
 10070:        0.000        0.000        0.000        0.000        0.000
 10075:        0.000        0.000        0.000    54883.360        0.000
 10080:        0.000        0.000        0.000        0.000        0.000
 10085:        0.000        0.000        0.000        0.000        0.000
 10090:        0.000        0.000        0.000    54886.040        0.000
 10095:        0.000        0.000        0.000        0.000        0.000
 10100:        0.000        0.000        0.000        0.000        0.000
 10105:        0.000        0.000        0.000    54889.860        0.000
 10110:        0.000        0.000        0.000        0.000        0.000
 10115:        0.000        0.000        0.000        0.000        0.000
 10120:        0.000    54893.090        0.000        0.000        0.000
 10125:        0.000        0.000        0.000        0.000        0.000
 10130:        0.000        0.000        0.000        0.000        0.000
 10135:        0.000        0.000        0.000        0.000        0.000
 10140:        0.000        0.000    54896.770        0.000        0.000
 10145:        0.000        0.000        0.000        0.000        0.000
 10150:        0.000        0.000        0.000        0.000        0.000
 10155:    54899.490        0.000        0.000        0.000        0.000
 10160:        0.000        0.000        0.000        0.000        0.000
 10165:        0.000        0.000        0.000        0.000        0.000
 10170:        0.000        0.000        0.000        0.000        0.000
 10175:        0.000        0.000        0.000    54902.970        0.000
 10180:        0.000        0.000        0.000        0.000        0.000
 10185:        0.000        0.000    54912.270        0.000        0.000
 10190:        0.000        0.000        0.000        0.000        0.000
 10195:        0.000        0.000        0.000        0.000        0.000
 10200:        0.000        0.000        0.000        0.000        0.000
 10205:        0.000        0.000    54921.350        0.000        0.000
 10210:        0.000        0.000        0.000        0.000        0.000
 10215:        0.000        0.000        0.000        0.000        0.000
 10220:        0.000        0.000        0.000    54924.850        0.000
 10225:        0.000        0.000        0.000        0.000        0.000
 10230:        0.000        0.000        0.000        0.000        0.000
 10235:        0.000        0.000        0.000        0.000        0.000
 10240:        0.000        0.000        0.000        0.000        0.000
 10245:        0.000        0.000        0.000        0.000        0.000
 10250:        0.000    54963.150        0.000        0.000        0.000
 10255:        0.000        0.000        0.000        0.000        0.000
 10260:        0.000        0.000        0.000        0.000        0.000
 10265:        0.000    54966.290        0.000        0.000        0.000
 10270:        0.000        0.000        0.000        0.000        0.000
 10275:        0.000        0.000        0.000        0.000    54968.690
 10280:        0.000        0.000        0.000        0.000        0.000
 10285:        0.000        0.000        0.000        0.000        0.000
 10290:        0.000        0.000        0.000    54971.030        0.000
 10295:        0.000        0.000        0.000        0.000        0.000
 10300:        0.000        0.000        0.000        0.000        0.000
 10305:        0.000        0.000        0.000        0.000        0.000
 10310:    54974.210        0.000        0.000        0.000        0.000
 10315:        0.000        0.000        0.000        0.000        0.000
 10320:        0.000        0.000        0.000        0.000        0.000
 10325:        0.000        0.000        0.000        0.000        0.000
 10330:        0.000        0.000        0.000        0.000        0.000
 10335:        0.000        0.000        0.000        0.000        0.000
 10340:    55106.240        0.000        0.000        0.000        0.000
 10345:        0.000        0.000        0.000        0.000        0.000
 10350:        0.000        0.000        0.000        0.000        0.000
 10355:    55219.030        0.000        0.000        0.000        0.000
 10360:        0.000        0.000        0.000        0.000        0.000
 10365:        0.000        0.000        0.000        0.000    55223.230
 10370:        0.000        0.000        0.000        0.000        0.000
 10375:        0.000        0.000        0.000        0.000        0.000
 10380:        0.000        0.000        0.000        0.000        0.000
 10385:        0.000        0.000        0.000        0.000        0.000
 10390:        0.000        0.000        0.000        0.000        0.000
 10395:    55227.900        0.000        0.000        0.000        0.000
 10400:        0.000        0.000        0.000        0.000        0.000
 10405:        0.000        0.000        0.000        0.000        0.000
 10410:    55230.500        0.000        0.000        0.000        0.000
 10415:        0.000        0.000        0.000        0.000        0.000
 10420:        0.000        0.000        0.000        0.000        0.000
 10425:        0.000    55233.340        0.000        0.000        0.000
 10430:        0.000        0.000        0.000        0.000        0.000
 10435:        0.000        0.000        0.000        0.000        0.000
 10440:        0.000        0.000        0.000        0.000        0.000
 10445:    55236.450        0.000        0.000        0.000        0.000
 10450:        0.000        0.000        0.000        0.000        0.000
 10455:        0.000        0.000        0.000        0.000    55239.070
 10460:        0.000        0.000        0.000        0.000        0.000
 10465:        0.000        0.000        0.000        0.000        0.000
 10470:        0.000        0.000    55241.570        0.000        0.000
 10475:        0.000        0.000        0.000        0.000        0.000
 10480:        0.000        0.000        0.000        0.000        0.000
 10485:        0.000        0.000        0.000    55244.820        0.000
 10490:        0.000        0.000        0.000        0.000        0.000
 10495:        0.000        0.000        0.000        0.000        0.000
 10500:        0.000        0.000        0.000        0.000        0.000
 10505:        0.000        0.000        0.000        0.000    55248.560
 10510:        0.000        0.000        0.000        0.000        0.000
 10515:        0.000        0.000        0.000        0.000        0.000
 10520:        0.000    55251.130        0.000        0.000        0.000
 10525:        0.000        0.000        0.000        0.000        0.000
 10530:    55253.200        0.000        0.000        0.000        0.000
 10535:        0.000        0.000        0.000        0.000        0.000
 10540:        0.000        0.000    55255.790        0.000        0.000
 10545:        0.000        0.000        0.000        0.000        0.000
 10550:        0.000        0.000        0.000        0.000        0.000
 10555:        0.000    55258.250        0.000        0.000        0.000
 10560:        0.000        0.000        0.000        0.000        0.000
 10565:        0.000        0.000        0.000        0.000        0.000
 10570:        0.000        0.000        0.000    55261.430        0.000
 10575:        0.000        0.000        0.000        0.000        0.000
 10580:        0.000        0.000        0.000        0.000        0.000
 10585:        0.000        0.000        0.000        0.000        0.000
 10590:        0.000        0.000        0.000        0.000        0.000
 10595:        0.000    55265.430        0.000        0.000        0.000
 10600:        0.000        0.000        0.000        0.000        0.000
 10605:        0.000        0.000        0.000        0.000        0.000
 10610:        0.000        0.000        0.000    55268.390        0.000
 10615:        0.000        0.000        0.000        0.000        0.000
 10620:        0.000        0.000        0.000        0.000        0.000
 10625:        0.000        0.000        0.000        0.000        0.000
 10630:        0.000        0.000        0.000        0.000        0.000
 10635:        0.000    55368.130        0.000        0.000        0.000
 10640:        0.000        0.000        0.000        0.000        0.000
 10645:        0.000        0.000        0.000        0.000        0.000
 10650:        0.000    55371.030        0.000        0.000        0.000
 10655:        0.000        0.000        0.000        0.000        0.000
 10660:        0.000        0.000        0.000        0.000    55373.490
 10665:        0.000        0.000        0.000        0.000        0.000
 10670:        0.000        0.000        0.000        0.000        0.000
 10675:        0.000        0.000        0.000    55376.230        0.000
 10680:        0.000        0.000        0.000        0.000        0.000
 10685:        0.000        0.000        0.000        0.000        0.000
 10690:        0.000        0.000    55378.870        0.000        0.000
 10695:        0.000        0.000        0.000        0.000        0.000
 10700:        0.000        0.000        0.000        0.000        0.000
 10705:        0.000        0.000        0.000    55381.580        0.000
 10710:        0.000        0.000        0.000        0.000        0.000
 10715:        0.000        0.000        0.000        0.000        0.000
 10720:    55384.170        0.000        0.000        0.000        0.000
 10725:        0.000        0.000        0.000        0.000        0.000
 10730:        0.000        0.000        0.000        0.000        0.000
 10735:        0.000        0.000        0.000        0.000        0.000
 10740:    55388.070        0.000        0.000        0.000        0.000
 10745:        0.000        0.000        0.000        0.000        0.000
 10750:        0.000        0.000        0.000    55390.500        0.000
 10755:        0.000        0.000        0.000        0.000        0.000
 10760:        0.000        0.000        0.000        0.000        0.000
 10765:        0.000        0.000        0.000        0.000        0.000
 10770:        0.000        0.000        0.000        0.000        0.000
 10775:        0.000        0.000        0.000        0.000    55395.380
 10780:        0.000        0.000        0.000        0.000        0.000
 10785:        0.000        0.000        0.000        0.000        0.000
 10790:        0.000        0.000        0.000    55398.100        0.000
 10795:        0.000        0.000        0.000        0.000        0.000
 10800:        0.000        0.000        0.000        0.000        0.000
 10805:        0.000    55400.620        0.000        0.000        0.000
 10810:        0.000        0.000        0.000        0.000        0.000
 10815:        0.000        0.000        0.000    55403.130        0.000
 10820:        0.000        0.000        0.000        0.000        0.000
 10825:        0.000        0.000        0.000        0.000        0.000
 10830:        0.000        0.000        0.000        0.000        0.000
 10835:    55406.340        0.000        0.000        0.000        0.000
 10840:        0.000        0.000        0.000        0.000        0.000
 10845:        0.000        0.000        0.000        0.000        0.000
 10850:        0.000        0.000    55409.660        0.000        0.000
 10855:        0.000        0.000        0.000        0.000        0.000
 10860:        0.000        0.000        0.000        0.000        0.000
 10865:        0.000        0.000    55412.430        0.000        0.000
 10870:        0.000        0.000        0.000        0.000        0.000
 10875:        0.000        0.000        0.000        0.000        0.000
 10880:        0.000        0.000        0.000        0.000    55415.740
 10885:        0.000        0.000        0.000        0.000        0.000
 10890:        0.000        0.000        0.000        0.000        0.000
 10895:        0.000        0.000        0.000        0.000        0.000
 10900:    55418.580        0.000        0.000        0.000        0.000
 10905:        0.000        0.000        0.000        0.000        0.000
 10910:        0.000        0.000    55421.380        0.000        0.000
 10915:        0.000        0.000        0.000        0.000        0.000
 10920:        0.000        0.000        0.000        0.000        0.000
 10925:        0.000        0.000        0.000        0.000        0.000
 10930:        0.000        0.000        0.000    55447.500        0.000
 10935:        0.000        0.000        0.000        0.000        0.000
 10940:        0.000        0.000        0.000        0.000        0.000
 10945:        0.000        0.000        0.000        0.000        0.000
 10950:        0.000        0.000        0.000        0.000        0.000
 10955:        0.000        0.000        0.000        0.000        0.000
 10960:        0.000        0.000        0.000        0.000        0.000
 10965:        0.000        0.000    57939.190        0.000        0.000
 10970:        0.000        0.000        0.000        0.000        0.000
 10975:        0.000        0.000        0.000        0.000        0.000
 10980:        0.000        0.000        0.000        0.000    57948.600
 10985:        0.000        0.000        0.000        0.000        0.000
 10990:        0.000        0.000        0.000        0.000        0.000
 10995:        0.000        0.000        0.000        0.000        0.000
 11000:        0.000        0.000        0.000    57952.950        0.000
 11005:        0.000        0.000        0.000        0.000        0.000
 11010:        0.000        0.000        0.000        0.000        0.000
 11015:        0.000        0.000        0.000    57955.890        0.000
 11020:        0.000        0.000        0.000        0.000        0.000
 11025:        0.000        0.000        0.000        0.000        0.000
 11030:        0.000        0.000        0.000        0.000        0.000
 11035:        0.000        0.000        0.000        0.000        0.000
 11040:        0.000    57960.260        0.000        0.000        0.000
 11045:        0.000        0.000        0.000        0.000        0.000
 11050:        0.000        0.000        0.000        0.000        0.000
 11055:        0.000        0.000        0.000        0.000    57963.750
 11060:        0.000        0.000        0.000        0.000        0.000
 11065:        0.000        0.000        0.000        0.000        0.000
 11070:        0.000        0.000    57966.730        0.000        0.000
 11075:        0.000        0.000        0.000        0.000        0.000
 11080:        0.000        0.000        0.000        0.000        0.000
 11085:        0.000    57969.130        0.000        0.000        0.000
 11090:        0.000        0.000        0.000        0.000        0.000
 11095:        0.000        0.000        0.000        0.000        0.000
 11100:        0.000        0.000    57972.790        0.000        0.000
 11105:        0.000        0.000        0.000        0.000        0.000
 11110:        0.000        0.000        0.000        0.000    57975.300
 11115:        0.000        0.000        0.000        0.000        0.000
 11120:        0.000        0.000        0.000        0.000        0.000
 11125:        0.000        0.000        0.000        0.000        0.000
 11130:        0.000        0.000        0.000        0.000    57979.180
 11135:        0.000        0.000        0.000        0.000        0.000
 11140:        0.000        0.000        0.000        0.000        0.000
 11145:        0.000        0.000    57981.870        0.000        0.000
 11150:        0.000        0.000        0.000        0.000        0.000
 11155:        0.000        0.000        0.000        0.000        0.000
 11160:    57984.260        0.000        0.000        0.000        0.000
 11165:        0.000        0.000        0.000        0.000        0.000
 11170:        0.000        0.000        0.000        0.000        0.000
 11175:        0.000        0.000        0.000        0.000        0.000
 11180:        0.000        0.000    57988.630        0.000        0.000
 11185:        0.000        0.000        0.000        0.000        0.000
 11190:        0.000        0.000        0.000        0.000        0.000
 11195:        0.000        0.000        0.000        0.000        0.000
 11200:        0.000        0.000        0.000        0.000        0.000
 11205:        0.000        0.000        0.000        0.000    57994.070
 11210:        0.000        0.000        0.000        0.000        0.000
 11215:        0.000        0.000        0.000        0.000        0.000
 11220:        0.000        0.000        0.000        0.000        0.000
 11225:        0.000        0.000        0.000        0.000        0.000
 11230:        0.000    58010.390        0.000        0.000        0.000
 11235:        0.000        0.000        0.000        0.000        0.000
 11240:        0.000        0.000        0.000        0.000        0.000
 11245:        0.000    58013.770        0.000        0.000        0.000
 11250:        0.000        0.000        0.000        0.000        0.000
 11255:        0.000        0.000        0.000        0.000    58017.230
 11260:        0.000        0.000        0.000        0.000        0.000
 11265:        0.000        0.000        0.000        0.000        0.000
 11270:        0.000        0.000        0.000        0.000        0.000
 11275:        0.000        0.000        0.000    58021.020        0.000
 11280:        0.000        0.000        0.000        0.000        0.000
 11285:        0.000        0.000        0.000        0.000        0.000
 11290:        0.000    58023.610        0.000        0.000        0.000
 11295:        0.000        0.000        0.000        0.000        0.000
 11300:        0.000        0.000        0.000        0.000        0.000
 11305:        0.000        0.000        0.000        0.000        0.000
 11310:        0.000        0.000        0.000    58028.150        0.000
 11315:        0.000        0.000        0.000        0.000        0.000
 11320:        0.000        0.000        0.000        0.000        0.000
 11325:        0.000        0.000        0.000        0.000        0.000
 11330:    58031.340        0.000        0.000        0.000        0.000
 11335:        0.000        0.000        0.000        0.000        0.000
 11340:        0.000        0.000        0.000    58034.260        0.000
 11345:        0.000        0.000        0.000        0.000        0.000
 11350:        0.000        0.000        0.000        0.000        0.000
 11355:        0.000    58038.790        0.000        0.000        0.000
 11360:        0.000        0.000        0.000        0.000        0.000
 11365:        0.000        0.000        0.000        0.000        0.000
 11370:        0.000        0.000        0.000        0.000        0.000
 11375:        0.000        0.000        0.000        0.000        0.000
 11380:        0.000        0.000    58047.900        0.000        0.000
 11385:        0.000        0.000        0.000        0.000        0.000
 11390:        0.000        0.000    58050.540        0.000        0.000
 11395:        0.000        0.000        0.000        0.000        0.000
 11400:        0.000        0.000        0.000        0.000        0.000
 11405:        0.000    58053.280        0.000        0.000        0.000
 11410:        0.000        0.000        0.000        0.000        0.000
 11415:        0.000        0.000        0.000    58055.720        0.000
 11420:        0.000        0.000        0.000        0.000        0.000
 11425:        0.000        0.000        0.000        0.000        0.000
 11430:        0.000        0.000        0.000        0.000        0.000
 11435:        0.000    58077.180        0.000        0.000        0.000
 11440:        0.000        0.000        0.000        0.000        0.000
 11445:        0.000        0.000        0.000        0.000        0.000
 11450:        0.000        0.000        0.000        0.000        0.000
 11455:        0.000        0.000        0.000        0.000        0.000
 11460:        0.000        0.000        0.000        0.000        0.000
 11465:        0.000        0.000        0.000        0.000        0.000
 11470:        0.000        0.000        0.000        0.000        0.000
 11475:        0.000        0.000        0.000        0.000        0.000
 11480:        0.000        0.000        0.000        0.000        0.000
 11485:        0.000        0.000        0.000        0.000        0.000
 11490:        0.000        0.000        0.000        0.000        0.000
 11495:        0.000        0.000        0.000        0.000        0.000
 11500:        0.000    60795.970        0.000        0.000        0.000
 11505:        0.000        0.000        0.000        0.000        0.000
 11510:        0.000        0.000        0.000        0.000        0.000
 11515:        0.000        0.000        0.000    60802.220        0.000
 11520:        0.000        0.000        0.000        0.000        0.000
 11525:        0.000        0.000        0.000        0.000        0.000
 11530:        0.000        0.000        0.000        0.000        0.000
 11535:        0.000        0.000        0.000        0.000        0.000
 11540:        0.000        0.000        0.000        0.000        0.000
 11545:        0.000    60807.690        0.000        0.000        0.000
 11550:        0.000        0.000        0.000        0.000        0.000
 11555:        0.000        0.000        0.000    60812.100        0.000
 11560:        0.000        0.000        0.000        0.000        0.000
 11565:        0.000        0.000        0.000        0.000        0.000
 11570:        0.000        0.000        0.000    60815.120        0.000
 11575:        0.000        0.000        0.000        0.000        0.000
 11580:        0.000        0.000        0.000        0.000        0.000
 11585:    60818.380        0.000        0.000        0.000        0.000
 11590:        0.000        0.000        0.000        0.000        0.000
 11595:        0.000        0.000        0.000        0.000        0.000
 11600:        0.000        0.000        0.000        0.000        0.000
 11605:        0.000    60822.830        0.000        0.000        0.000
 11610:        0.000        0.000        0.000        0.000        0.000
 11615:        0.000        0.000        0.000        0.000        0.000
 11620:    60825.850        0.000        0.000        0.000        0.000
 11625:        0.000        0.000        0.000        0.000        0.000
 11630:        0.000        0.000        0.000        0.000    60828.700
 11635:        0.000        0.000        0.000        0.000        0.000
 11640:        0.000        0.000        0.000        0.000        0.000
 11645:        0.000        0.000        0.000        0.000    60831.380
 11650:        0.000        0.000        0.000        0.000        0.000
 11655:        0.000        0.000        0.000        0.000        0.000
 11660:        0.000        0.000        0.000    60834.970        0.000
 11665:        0.000        0.000        0.000        0.000        0.000
 11670:        0.000        0.000        0.000        0.000        0.000
 11675:        0.000    60838.840        0.000        0.000        0.000
 11680:        0.000        0.000        0.000        0.000        0.000
 11685:        0.000        0.000        0.000        0.000        0.000
 11690:        0.000        0.000        0.000        0.000        0.000
 11695:        0.000        0.000        0.000        0.000        0.000
 11700:        0.000        0.000        0.000        0.000        0.000
 11705:        0.000        0.000        0.000        0.000        0.000
 11710:        0.000        0.000    62706.110        0.000        0.000
 11715:        0.000        0.000        0.000        0.000        0.000
 11720:        0.000        0.000        0.000        0.000        0.000
 11725:        0.000        0.000        0.000        0.000        0.000
 11730:        0.000        0.000    62710.620        0.000        0.000
 11735:        0.000        0.000        0.000        0.000        0.000
 11740:        0.000        0.000        0.000        0.000        0.000
 11745:        0.000        0.000        0.000        0.000        0.000
 11750:        0.000        0.000    62715.750        0.000        0.000
 11755:        0.000        0.000        0.000        0.000        0.000
 11760:        0.000        0.000        0.000        0.000        0.000
 11765:        0.000        0.000        0.000    62758.940        0.000
 11770:        0.000        0.000        0.000        0.000        0.000
 11775:        0.000        0.000        0.000        0.000        0.000
 11780:        0.000        0.000    62763.020        0.000        0.000
 11785:        0.000        0.000        0.000        0.000        0.000
 11790:        0.000        0.000        0.000        0.000        0.000
 11795:        0.000        0.000        0.000        0.000        0.000
 11800:        0.000    63520.430        0.000        0.000        0.000
 11805:        0.000        0.000        0.000        0.000        0.000
 11810:        0.000        0.000        0.000        0.000        0.000
 11815:        0.000    63523.360        0.000        0.000        0.000
 11820:        0.000        0.000        0.000        0.000        0.000
 11825:        0.000        0.000        0.000        0.000        0.000
 11830:        0.000        0.000    63526.490        0.000        0.000
 11835:        0.000        0.000        0.000        0.000        0.000
 11840:        0.000        0.000        0.000        0.000        0.000
 11845:        0.000        0.000        0.000        0.000        0.000
 11850:        0.000    63530.400        0.000        0.000        0.000
 11855:        0.000        0.000        0.000        0.000        0.000
 11860:        0.000        0.000        0.000        0.000        0.000
 11865:        0.000        0.000        0.000        0.000        0.000
 11870:        0.000    63533.780        0.000        0.000        0.000
 11875:        0.000        0.000        0.000        0.000        0.000
 11880:        0.000        0.000        0.000    63536.370        0.000
 11885:        0.000        0.000        0.000        0.000        0.000
 11890:        0.000        0.000        0.000        0.000        0.000
 11895:        0.000        0.000        0.000        0.000        0.000
 11900:        0.000        0.000        0.000        0.000        0.000
 11905:        0.000    63542.080        0.000        0.000        0.000
 11910:        0.000        0.000        0.000        0.000        0.000
 11915:        0.000        0.000        0.000        0.000    63545.030
 11920:        0.000        0.000        0.000        0.000        0.000
 11925:        0.000        0.000        0.000        0.000        0.000
 11930:        0.000        0.000        0.000        0.000        0.000
 11935:        0.000        0.000        0.000    63548.460        0.000
 11940:        0.000        0.000        0.000        0.000        0.000
 11945:        0.000        0.000        0.000        0.000        0.000
 11950:        0.000        0.000        0.000        0.000        0.000
 11955:        0.000        0.000        0.000        0.000        0.000
 11960:        0.000        0.000        0.000        0.000        0.000
 11965:        0.000        0.000        0.000        0.000        0.000
 11970:        0.000        0.000        0.000        0.000        0.000
 11975:        0.000        0.000        0.000        0.000        0.000
 11980:        0.000        0.000        0.000        0.000        0.000
 11985:        0.000        0.000        0.000        0.000        0.000
 11990:        0.000        0.000        0.000        0.000        0.000
 11995:        0.000        0.000        0.000        0.000        0.000
 12000:        0.000        0.000        0.000        0.000        0.000
 12005:        0.000        0.000        0.000        0.000        0.000
 12010:        0.000        0.000        0.000        0.000        0.000
 12015:        0.000        0.000        0.000        0.000        0.000
 12020:        0.000        0.000        0.000        0.000        0.000
 12025:        0.000        0.000        0.000        0.000        0.000
 12030:        0.000        0.000        0.000        0.000        0.000
 12035:        0.000        0.000        0.000        0.000        0.000
 12040:        0.000        0.000        0.000        0.000        0.000
 12045:        0.000        0.000        0.000        0.000        0.000
 12050:        0.000        0.000        0.000        0.000    69268.380
 12055:        0.000        0.000        0.000        0.000        0.000
 12060:        0.000        0.000        0.000        0.000        0.000
 12065:        0.000        0.000        0.000        0.000        0.000
 12070:        0.000    69272.530        0.000        0.000        0.000
 12075:        0.000        0.000        0.000        0.000        0.000
 12080:        0.000        0.000        0.000        0.000        0.000
 12085:    69275.470        0.000        0.000        0.000        0.000
 12090:        0.000        0.000        0.000        0.000        0.000
 12095:        0.000        0.000        0.000        0.000        0.000
 12100:        0.000        0.000        0.000        0.000        0.000
 12105:        0.000        0.000        0.000        0.000        0.000
 12110:        0.000        0.000        0.000        0.000        0.000
 12115:        0.000        0.000        0.000        0.000        0.000
 12120:        0.000        0.000        0.000        0.000        0.000
 12125:        0.000        0.000        0.000        0.000        0.000
 12130:        0.000        0.000        0.000        0.000        0.000
 12135:        0.000        0.000        0.000        0.000        0.000
 12140:        0.000        0.000        0.000        0.000        0.000
 12145:        0.000        0.000    69289.020        0.000        0.000
 12150:        0.000        0.000        0.000        0.000        0.000
 12155:        0.000        0.000        0.000        0.000        0.000
 12160:        0.000        0.000        0.000        0.000    69291.960
 12165:        0.000        0.000        0.000        0.000        0.000
 12170:        0.000        0.000        0.000        0.000    69293.910
 12175:        0.000        0.000        0.000        0.000        0.000
 12180:        0.000        0.000        0.000        0.000        0.000
 12185:        0.000        0.000        0.000        0.000        0.000
 12190:        0.000        0.000        0.000        0.000        0.000
 12195:        0.000    69298.450        0.000        0.000        0.000
 12200:        0.000        0.000        0.000        0.000        0.000
 12205:        0.000        0.000        0.000    69301.190        0.000
 12210:        0.000        0.000        0.000        0.000        0.000
 12215:        0.000        0.000        0.000        0.000        0.000
 12220:        0.000        0.000        0.000        0.000        0.000
 12225:        0.000    69304.260        0.000        0.000        0.000
 12230:        0.000        0.000        0.000        0.000        0.000
 12235:        0.000        0.000        0.000        0.000        0.000
 12240:        0.000        0.000        0.000        0.000        0.000
 12245:    69307.680        0.000        0.000        0.000        0.000
 12250:        0.000        0.000        0.000        0.000        0.000
 12255:        0.000        0.000        0.000        0.000    69310.380
 12260:        0.000        0.000        0.000        0.000        0.000
 12265:        0.000        0.000        0.000        0.000        0.000
 12270:        0.000        0.000        0.000        0.000        0.000
 12275:        0.000        0.000        0.000        0.000        0.000
 12280:        0.000        0.000        0.000        0.000        0.000
 12285:    69315.980        0.000        0.000        0.000        0.000
 12290:        0.000        0.000        0.000        0.000        0.000
 12295:        0.000        0.000        0.000        0.000        0.000
 12300:        0.000        0.000        0.000        0.000        0.000
 12305:        0.000        0.000        0.000        0.000        0.000
 12310:        0.000        0.000    69320.700        0.000        0.000
 12315:        0.000        0.000        0.000        0.000        0.000
 12320:        0.000        0.000        0.000        0.000        0.000
 12325:        0.000        0.000        0.000    69324.330        0.000
 12330:        0.000        0.000        0.000        0.000        0.000
 12335:        0.000        0.000        0.000        0.000        0.000
 12340:        0.000        0.000        0.000        0.000        0.000
 12345:    69328.050        0.000        0.000        0.000        0.000
 12350:        0.000        0.000        0.000        0.000        0.000
 12355:        0.000        0.000    69330.500        0.000        0.000
 12360:        0.000        0.000        0.000        0.000        0.000
 12365:        0.000        0.000        0.000        0.000        0.000
 12370:        0.000        0.000        0.000        0.000        0.000
 12375:        0.000        0.000        0.000        0.000        0.000
 12380:        0.000        0.000        0.000        0.000        0.000
 12385:        0.000        0.000        0.000        0.000        0.000
 12390:        0.000        0.000        0.000        0.000        0.000
 12395:        0.000        0.000        0.000        0.000        0.000
 12400:        0.000        0.000        0.000        0.000        0.000
 12405:        0.000        0.000        0.000        0.000        0.000
 12410:        0.000        0.000        0.000        0.000        0.000
 12415:        0.000        0.000    69344.760        0.000        0.000
 12420:        0.000        0.000        0.000        0.000        0.000
 12425:        0.000        0.000        0.000        0.000        0.000
 12430:        0.000        0.000        0.000        0.000        0.000
 12435:        0.000    69348.390        0.000        0.000        0.000
 12440:        0.000        0.000        0.000        0.000        0.000
 12445:        0.000        0.000        0.000        0.000    69351.120
 12450:        0.000        0.000        0.000        0.000        0.000
 12455:        0.000        0.000        0.000        0.000        0.000
 12460:        0.000        0.000        0.000        0.000        0.000
 12465:        0.000        0.000        0.000        0.000        0.000
 12470:    69354.580        0.000        0.000        0.000        0.000
 12475:        0.000        0.000        0.000        0.000        0.000
 12480:        0.000    69357.220        0.000        0.000        0.000
 12485:        0.000        0.000        0.000        0.000        0.000
 12490:        0.000        0.000        0.000        0.000        0.000
 12495:        0.000        0.000        0.000        0.000    69360.950
 12500:        0.000        0.000        0.000        0.000        0.000
 12505:        0.000        0.000        0.000        0.000        0.000
 12510:        0.000        0.000        0.000        0.000        0.000
 12515:        0.000        0.000    69364.100        0.000        0.000
 12520:        0.000        0.000        0.000        0.000        0.000
 12525:        0.000        0.000        0.000        0.000        0.000
 12530:        0.000        0.000        0.000        0.000        0.000
 12535:    69367.290        0.000        0.000        0.000        0.000
 12540:        0.000        0.000        0.000        0.000        0.000
 12545:        0.000        0.000        0.000        0.000        0.000
 12550:        0.000        0.000    69370.760        0.000        0.000
 12555:        0.000        0.000        0.000        0.000        0.000
 12560:        0.000        0.000        0.000        0.000        0.000
 12565:        0.000        0.000        0.000        0.000    69374.270
 12570:        0.000        0.000        0.000        0.000        0.000
 12575:        0.000        0.000        0.000        0.000        0.000
 12580:        0.000    69377.240        0.000        0.000        0.000
 12585:        0.000        0.000        0.000        0.000        0.000
 12590:        0.000        0.000        0.000        0.000        0.000
 12595:    69379.580        0.000        0.000        0.000        0.000
 12600:        0.000        0.000        0.000        0.000        0.000
 12605:        0.000        0.000        0.000        0.000    69382.530
 12610:        0.000        0.000        0.000        0.000        0.000
 12615:        0.000        0.000    69385.080        0.000        0.000
 12620:        0.000        0.000        0.000        0.000        0.000
 12625:        0.000        0.000        0.000        0.000        0.000
 12630:        0.000        0.000        0.000        0.000        0.000
 12635:        0.000        0.000        0.000        0.000        0.000
 12640:        0.000        0.000        0.000        0.000        0.000
 12645:        0.000        0.000        0.000        0.000        0.000
 12650:        0.000        0.000        0.000        0.000        0.000
 12655:        0.000        0.000        0.000        0.000        0.000
 12660:        0.000        0.000        0.000        0.000    76944.490
 12665:        0.000        0.000        0.000        0.000        0.000
 12670:        0.000        0.000        0.000        0.000        0.000
 12675:        0.000        0.000        0.000        0.000        0.000
 12680:        0.000        0.000        0.000        0.000        0.000
 12685:        0.000        0.000        0.000        0.000        0.000
 12690:        0.000        0.000        0.000        0.000        0.000
 12695:        0.000        0.000        0.000        0.000        0.000
 12700:        0.000        0.000        0.000        0.000        0.000
 12705:        0.000        0.000        0.000        0.000        0.000
 12710:        0.000        0.000        0.000    79755.220        0.000
 12715:        0.000        0.000        0.000        0.000        0.000
 12720:        0.000        0.000        0.000        0.000        0.000
 12725:        0.000        0.000        0.000        0.000    79758.630
 12730:        0.000        0.000        0.000        0.000        0.000
 12735:        0.000        0.000        0.000        0.000        0.000
 12740:        0.000        0.000        0.000        0.000        0.000
 12745:        0.000        0.000        0.000        0.000        0.000
 12750:        0.000    79763.460        0.000        0.000        0.000
 12755:        0.000        0.000        0.000        0.000        0.000
 12760:        0.000        0.000        0.000        0.000        0.000
 12765:        0.000    79768.100        0.000        0.000        0.000
 12770:        0.000        0.000        0.000        0.000        0.000
 12775:        0.000        0.000        0.000        0.000        0.000
 12780:        0.000        0.000        0.000        0.000        0.000
 12785:        0.000        0.000        0.000        0.000        0.000
 12790:        0.000        0.000        0.000        0.000        0.000
 12795:        0.000        0.000        0.000        0.000        0.000
 12800:        0.000        0.000        0.000        0.000        0.000
 12805:    79777.360        0.000        0.000        0.000        0.000
 12810:        0.000        0.000        0.000        0.000        0.000
 12815:        0.000        0.000        0.000        0.000        0.000
 12820:        0.000        0.000    79781.110        0.000        0.000
 12825:        0.000        0.000        0.000        0.000        0.000
 12830:        0.000        0.000        0.000        0.000        0.000
 12835:        0.000        0.000        0.000        0.000        0.000
 12840:        0.000        0.000        0.000        0.000    79790.850
 12845:        0.000        0.000        0.000        0.000        0.000
 12850:        0.000        0.000        0.000        0.000        0.000
 12855:        0.000        0.000        0.000        0.000        0.000
 12860:        0.000        0.000        0.000        0.000        0.000
 12865:        0.000        0.000        0.000        0.000        0.000
 12870:        0.000        0.000        0.000        0.000        0.000
 12875:        0.000    79899.790        0.000        0.000        0.000
 12880:        0.000        0.000        0.000        0.000        0.000
 12885:        0.000        0.000        0.000        0.000        0.000
 12890:    79904.150        0.000        0.000        0.000        0.000
 12895:        0.000        0.000        0.000        0.000        0.000
 12900:        0.000        0.000        0.000        0.000        0.000
 12905:    79907.230        0.000        0.000        0.000        0.000
 12910:        0.000        0.000        0.000        0.000        0.000
 12915:        0.000        0.000        0.000        0.000        0.000
 12920:    79910.280        0.000        0.000        0.000        0.000
 12925:        0.000        0.000        0.000        0.000        0.000
 12930:        0.000        0.000        0.000        0.000        0.000
 12935:        0.000        0.000        0.000        0.000        0.000
 12940:    79914.060        0.000        0.000        0.000        0.000
 12945:        0.000        0.000        0.000        0.000        0.000
 12950:        0.000        0.000        0.000        0.000        0.000
 12955:        0.000        0.000    79917.750        0.000        0.000
 12960:        0.000        0.000        0.000        0.000        0.000
 12965:        0.000        0.000        0.000        0.000        0.000
 12970:        0.000        0.000        0.000        0.000    79921.440
 12975:        0.000        0.000        0.000        0.000        0.000
 12980:        0.000        0.000        0.000        0.000        0.000
 12985:        0.000        0.000        0.000        0.000        0.000
 12990:    79924.640        0.000        0.000        0.000        0.000
 12995:        0.000        0.000        0.000        0.000        0.000
 13000:        0.000        0.000        0.000        0.000        0.000
 13005:    79928.270        0.000        0.000        0.000        0.000
 13010:        0.000        0.000        0.000        0.000        0.000
 13015:        0.000        0.000        0.000        0.000        0.000
 13020:        0.000        0.000        0.000        0.000        0.000
 13025:        0.000        0.000        0.000        0.000        0.000
 13030:    79933.780        0.000        0.000        0.000        0.000
 13035:        0.000        0.000        0.000        0.000        0.000
 13040:        0.000        0.000        0.000        0.000        0.000
 13045:        0.000        0.000        0.000        0.000        0.000
 13050:    79938.560        0.000        0.000        0.000        0.000
 13055:        0.000        0.000        0.000        0.000        0.000
 13060:        0.000        0.000        0.000    79942.370        0.000
 13065:        0.000        0.000        0.000        0.000        0.000
 13070:        0.000        0.000        0.000        0.000        0.000
 13075:        0.000        0.000        0.000        0.000        0.000
 13080:        0.000        0.000    79947.220        0.000        0.000
 13085:        0.000        0.000        0.000        0.000        0.000
 13090:        0.000        0.000        0.000        0.000        0.000
 13095:        0.000    79963.070        0.000        0.000        0.000
 13100:        0.000        0.000        0.000        0.000        0.000
 13105:        0.000        0.000        0.000        0.000        0.000
 13110:        0.000    80417.920        0.000        0.000        0.000
 13115:        0.000        0.000        0.000        0.000        0.000
 13120:        0.000        0.000        0.000        0.000        0.000
 13125:        0.000        0.000        0.000        0.000        0.000
 13130:        0.000        0.000        0.000        0.000        0.000
 13135:        0.000        0.000        0.000        0.000        0.000
 13140:        0.000        0.000    80425.130        0.000        0.000
 13145:        0.000        0.000        0.000        0.000        0.000
 13150:        0.000        0.000        0.000        0.000    80493.230
 13155:        0.000        0.000        0.000        0.000        0.000
 13160:        0.000        0.000        0.000        0.000        0.000
 13165:    80497.680        0.000        0.000        0.000        0.000
 13170:        0.000        0.000        0.000        0.000        0.000
 13175:        0.000        0.000        0.000        0.000        0.000
 13180:        0.000        0.000        0.000        0.000        0.000
 13185:        0.000        0.000        0.000        0.000        0.000
 13190:        0.000        0.000        0.000        0.000        0.000
 13195:        0.000        0.000        0.000        0.000        0.000
 13200:        0.000        0.000    80554.260        0.000        0.000
 13205:        0.000        0.000        0.000        0.000        0.000
 13210:        0.000        0.000        0.000        0.000        0.000
 13215:        0.000        0.000        0.000        0.000        0.000
 13220:        0.000        0.000        0.000        0.000        0.000
 13225:        0.000        0.000        0.000        0.000        0.000
 13230:        0.000        0.000        0.000        0.000        0.000
 13235:        0.000        0.000        0.000        0.000    81507.810
 13240:        0.000        0.000        0.000        0.000        0.000
 13245:        0.000        0.000        0.000        0.000        0.000
 13250:        0.000        0.000        0.000        0.000    81511.090
 13255:        0.000        0.000        0.000        0.000        0.000
 13260:        0.000        0.000        0.000        0.000        0.000
 13265:        0.000        0.000        0.000        0.000        0.000
 13270:    81514.240        0.000        0.000        0.000        0.000
 13275:        0.000        0.000        0.000        0.000        0.000
 13280:        0.000        0.000        0.000        0.000        0.000
 13285:        0.000        0.000    81517.440        0.000        0.000
 13290:        0.000        0.000        0.000        0.000        0.000
 13295:        0.000        0.000        0.000        0.000        0.000
 13300:        0.000        0.000        0.000        0.000        0.000
 13305:        0.000        0.000        0.000    81521.260        0.000
 13310:        0.000        0.000        0.000        0.000        0.000
 13315:        0.000        0.000        0.000        0.000        0.000
 13320:        0.000        0.000        0.000        0.000        0.000
 13325:        0.000    81691.920        0.000        0.000        0.000
 13330:        0.000        0.000        0.000        0.000        0.000
 13335:        0.000        0.000        0.000        0.000        0.000
 13340:        0.000        0.000        0.000        0.000    81884.980
 13345:        0.000        0.000        0.000        0.000        0.000
 13350:        0.000        0.000        0.000        0.000        0.000
 13355:        0.000        0.000        0.000        0.000        0.000
 13360:        0.000        0.000    81888.900        0.000        0.000
 13365:        0.000        0.000        0.000        0.000        0.000
 13370:        0.000        0.000        0.000        0.000        0.000
 13375:        0.000        0.000        0.000    81893.340        0.000
 13380:        0.000        0.000        0.000        0.000        0.000
 13385:        0.000        0.000        0.000        0.000        0.000
 13390:        0.000        0.000        0.000        0.000        0.000
 13395:        0.000    81897.290        0.000        0.000        0.000
 13400:        0.000        0.000        0.000        0.000        0.000
 13405:        0.000        0.000        0.000        0.000        0.000
 13410:    81900.270        0.000        0.000        0.000        0.000
 13415:        0.000        0.000        0.000        0.000        0.000
 13420:        0.000        0.000        0.000        0.000    81903.010
 13425:        0.000        0.000        0.000        0.000        0.000
 13430:        0.000        0.000        0.000        0.000        0.000
 13435:        0.000        0.000        0.000        0.000    81905.790
 13440:        0.000        0.000        0.000        0.000        0.000
 13445:        0.000        0.000        0.000        0.000        0.000
 13450:        0.000        0.000        0.000        0.000        0.000
 13455:    81909.190        0.000        0.000        0.000        0.000
 13460:        0.000        0.000        0.000        0.000        0.000
 13465:        0.000        0.000        0.000        0.000        0.000
 13470:        0.000        0.000        0.000        0.000        0.000
 13475:    81912.740        0.000        0.000        0.000        0.000
 13480:        0.000        0.000        0.000        0.000        0.000
 13485:        0.000        0.000        0.000        0.000    81916.500
 13490:        0.000        0.000        0.000        0.000        0.000
 13495:        0.000        0.000        0.000        0.000        0.000
 13500:        0.000        0.000        0.000        0.000        0.000
 13505:        0.000        0.000        0.000        0.000        0.000
 13510:        0.000        0.000        0.000        0.000        0.000
 13515:        0.000    81921.170        0.000        0.000        0.000
 13520:        0.000        0.000        0.000        0.000        0.000
 13525:        0.000        0.000        0.000        0.000        0.000
 13530:    81924.390        0.000        0.000        0.000        0.000
 13535:        0.000        0.000        0.000        0.000        0.000
 13540:        0.000        0.000        0.000        0.000        0.000
 13545:        0.000        0.000        0.000        0.000        0.000
 13550:        0.000        0.000        0.000        0.000        0.000
 13555:        0.000        0.000        0.000        0.000        0.000
 13560:        0.000        0.000    81934.010        0.000        0.000
 13565:        0.000        0.000        0.000        0.000        0.000
 13570:        0.000        0.000        0.000        0.000        0.000
 13575:    82646.820        0.000        0.000        0.000        0.000
 13580:        0.000        0.000        0.000        0.000        0.000
 13585:        0.000        0.000        0.000        0.000        0.000
 13590:        0.000        0.000        0.000        0.000        0.000
 13595:        0.000        0.000        0.000        0.000        0.000
 13600:        0.000        0.000        0.000        0.000        0.000
 13605:        0.000        0.000        0.000        0.000        0.000
 13610:        0.000        0.000        0.000        0.000        0.000
 13615:        0.000        0.000        0.000        0.000        0.000
 13620:        0.000        0.000        0.000        0.000        0.000
 13625:        0.000        0.000        0.000        0.000        0.000
 13630:        0.000        0.000        0.000        0.000        0.000
 13635:        0.000        0.000        0.000        0.000        0.000
 13640:        0.000        0.000        0.000        0.000        0.000
 13645:        0.000        0.000        0.000        0.000        0.000
 13650:        0.000        0.000        0.000        0.000        0.000
 13655:        0.000        0.000        0.000        0.000        0.000
 13660:        0.000        0.000        0.000        0.000        0.000
 13665:        0.000        0.000        0.000        0.000        0.000
 13670:        0.000        0.000        0.000        0.000        0.000
 13675:        0.000        0.000        0.000        0.000        0.000
 13680:        0.000        0.000        0.000        0.000        0.000
 13685:        0.000        0.000        0.000        0.000        0.000
 13690:        0.000        0.000        0.000        0.000        0.000
 13695:        0.000        0.000        0.000        0.000        0.000
 13700:        0.000        0.000        0.000        0.000        0.000
 13705:        0.000        0.000        0.000        0.000        0.000
 13710:        0.000        0.000        0.000        0.000        0.000
 13715:        0.000        0.000        0.000        0.000        0.000
 13720:        0.000        0.000        0.000        0.000        0.000
 13725:        0.000        0.000        0.000        0.000        0.000
 13730:        0.000        0.000        0.000        0.000        0.000
 13735:        0.000        0.000        0.000        0.000        0.000
 13740:        0.000        0.000        0.000        0.000        0.000
 13745:        0.000        0.000        0.000        0.000        0.000
 13750:        0.000        0.000        0.000        0.000        0.000
 13755:        0.000        0.000        0.000        0.000        0.000
 13760:        0.000        0.000        0.000        0.000        0.000
 13765:        0.000        0.000        0.000        0.000        0.000
 13770:        0.000        0.000        0.000        0.000        0.000
 13775:        0.000        0.000        0.000        0.000        0.000
 13780:        0.000        0.000        0.000        0.000        0.000
 13785:        0.000        0.000        0.000        0.000        0.000
 13790:        0.000        0.000        0.000        0.000        0.000
 13795:        0.000        0.000        0.000        0.000        0.000
 13800:        0.000        0.000        0.000        0.000        0.000
 13805:        0.000        0.000        0.000        0.000        0.000
 13810:        0.000        0.000        0.000        0.000        0.000
 13815:        0.000        0.000        0.000        0.000        0.000
 13820:        0.000        0.000        0.000        0.000        0.000
 13825:        0.000        0.000        0.000        0.000        0.000
 13830:        0.000        0.000        0.000        0.000        0.000
 13835:        0.000        0.000        0.000        0.000        0.000
 13840:        0.000        0.000        0.000        0.000        0.000
 13845:        0.000        0.000        0.000        0.000        0.000
 13850:        0.000        0.000        0.000        0.000        0.000
 13855:        0.000        0.000        0.000        0.000        0.000
 13860:        0.000        0.000        0.000        0.000        0.000
 13865:        0.000        0.000        0.000        0.000        0.000
 13870:        0.000        0.000        0.000        0.000        0.000
 13875:        0.000        0.000        0.000        0.000        0.000
 13880:        0.000        0.000        0.000        0.000        0.000
 13885:        0.000        0.000        0.000        0.000        0.000
 13890:        0.000        0.000        0.000        0.000        0.000
 13895:        0.000        0.000        0.000        0.000        0.000
 13900:        0.000        0.000        0.000        0.000        0.000
 13905:        0.000        0.000        0.000        0.000        0.000
 13910:        0.000        0.000        0.000        0.000        0.000
 13915:        0.000        0.000        0.000        0.000        0.000
 13920:        0.000        0.000        0.000        0.000        0.000
 13925:        0.000        0.000        0.000        0.000        0.000
 13930:        0.000        0.000        0.000        0.000        0.000
 13935:        0.000        0.000        0.000        0.000        0.000
 13940:        0.000        0.000        0.000        0.000        0.000
 13945:        0.000        0.000        0.000        0.000        0.000
 13950:        0.000        0.000        0.000        0.000        0.000
 13955:        0.000        0.000        0.000        0.000        0.000
 13960:        0.000        0.000        0.000        0.000        0.000
 13965:        0.000        0.000        0.000        0.000        0.000
 13970:        0.000        0.000        0.000        0.000        0.000
 13975:        0.000        0.000        0.000        0.000        0.000
 13980:        0.000        0.000        0.000        0.000        0.000
 13985:        0.000        0.000        0.000        0.000        0.000
 13990:        0.000        0.000        0.000        0.000        0.000
 13995:        0.000        0.000        0.000        0.000        0.000
 14000:        0.000        0.000        0.000        0.000        0.000
 14005:        0.000        0.000        0.000        0.000        0.000
 14010:        0.000        0.000        0.000        0.000        0.000
 14015:        0.000        0.000        0.000        0.000        0.000
 14020:        0.000        0.000        0.000        0.000        0.000
 14025:        0.000        0.000        0.000        0.000        0.000
 14030:        0.000        0.000        0.000        0.000        0.000
 14035:        0.000        0.000        0.000        0.000        0.000
 14040:        0.000        0.000        0.000        0.000        0.000
 14045:        0.000        0.000        0.000        0.000        0.000
 14050:        0.000        0.000        0.000        0.000        0.000
 14055:        0.000        0.000        0.000        0.000        0.000
 14060:        0.000        0.000        0.000        0.000        0.000
 14065:        0.000        0.000        0.000        0.000        0.000
 14070:        0.000        0.000        0.000        0.000        0.000
 14075:        0.000        0.000        0.000        0.000        0.000
 14080:        0.000        0.000        0.000        0.000        0.000
 14085:        0.000        0.000        0.000        0.000        0.000
 14090:        0.000        0.000        0.000        0.000        0.000
 14095:        0.000        0.000        0.000        0.000        0.000
 14100:        0.000        0.000        0.000        0.000        0.000
 14105:        0.000        0.000        0.000        0.000        0.000
 14110:        0.000        0.000        0.000        0.000        0.000
 14115:        0.000        0.000        0.000        0.000        0.000
 14120:        0.000        0.000        0.000        0.000        0.000
 14125:        0.000        0.000        0.000        0.000        0.000
 14130:        0.000        0.000        0.000        0.000        0.000
 14135:        0.000        0.000        0.000        0.000        0.000
 14140:        0.000        0.000        0.000        0.000        0.000
 14145:        0.000        0.000        0.000        0.000        0.000
 14150:        0.000        0.000        0.000        0.000        0.000
 14155:        0.000        0.000        0.000        0.000        0.000
 14160:        0.000        0.000        0.000        0.000        0.000
 14165:        0.000        0.000        0.000        0.000        0.000
 14170:        0.000        0.000        0.000        0.000        0.000
 14175:        0.000        0.000        0.000        0.000        0.000
 14180:        0.000        0.000        0.000        0.000        0.000
 14185:        0.000        0.000        0.000        0.000        0.000
 14190:        0.000        0.000        0.000        0.000        0.000
 14195:        0.000        0.000        0.000        0.000        0.000
 14200:        0.000        0.000        0.000        0.000        0.000
 14205:        0.000        0.000        0.000        0.000        0.000
 14210:        0.000        0.000        0.000        0.000        0.000
 14215:        0.000        0.000        0.000        0.000        0.000
 14220:        0.000        0.000        0.000        0.000        0.000
 14225:        0.000        0.000        0.000        0.000        0.000
 14230:        0.000        0.000        0.000        0.000        0.000
 14235:        0.000        0.000        0.000        0.000        0.000
 14240:        0.000        0.000        0.000        0.000        0.000
 14245:        0.000        0.000        0.000        0.000        0.000
 14250:        0.000        0.000        0.000        0.000        0.000
 14255:        0.000        0.000        0.000        0.000        0.000
 14260:        0.000        0.000        0.000        0.000        0.000
 14265:        0.000        0.000        0.000        0.000        0.000
 14270:        0.000        0.000        0.000        0.000        0.000
 14275:        0.000        0.000        0.000        0.000        0.000
 14280:        0.000        0.000        0.000        0.000        0.000
 14285:        0.000        0.000        0.000        0.000        0.000
 14290:        0.000        0.000        0.000        0.000        0.000
 14295:        0.000        0.000        0.000        0.000        0.000
 14300:        0.000        0.000        0.000        0.000        0.000
 14305:        0.000        0.000        0.000        0.000        0.000
 14310:        0.000        0.000        0.000        0.000        0.000
 14315:        0.000        0.000        0.000        0.000        0.000
 14320:        0.000        0.000        0.000        0.000        0.000
 14325:        0.000        0.000        0.000        0.000        0.000
 14330:        0.000        0.000        0.000        0.000        0.000
 14335:        0.000        0.000        0.000        0.000        0.000
 14340:        0.000        0.000        0.000        0.000        0.000
 14345:        0.000        0.000        0.000        0.000        0.000
 14350:        0.000        0.000        0.000        0.000        0.000
 14355:        0.000        0.000        0.000        0.000        0.000
 14360:        0.000        0.000        0.000        0.000        0.000
 14365:        0.000        0.000        0.000        0.000        0.000
 14370:        0.000        0.000        0.000        0.000        0.000
 14375:        0.000        0.000        0.000        0.000        0.000
 14380:        0.000        0.000        0.000        0.000        0.000
 14385:        0.000        0.000        0.000        0.000        0.000
 14390:        0.000        0.000        0.000        0.000        0.000
 14395:        0.000        0.000        0.000        0.000        0.000
 14400:        0.000        0.000        0.000        0.000        0.000
 14405:        0.000        0.000        0.000        0.000        0.000
 14410:        0.000        0.000        0.000        0.000        0.000
 14415:        0.000        0.000        0.000        0.000        0.000
 14420:        0.000        0.000        0.000        0.000        0.000
 14425:        0.000        0.000        0.000        0.000        0.000
 14430:        0.000        0.000        0.000        0.000        0.000
 14435:        0.000        0.000        0.000        0.000        0.000
 14440:        0.000        0.000        0.000        0.000        0.000
 14445:        0.000        0.000        0.000        0.000        0.000
 14450:        0.000        0.000        0.000        0.000        0.000
 14455:        0.000        0.000        0.000        0.000        0.000
 14460:        0.000        0.000        0.000        0.000        0.000
 14465:        0.000        0.000        0.000        0.000        0.000
 14470:        0.000        0.000        0.000        0.000        0.000
 14475:        0.000        0.000        0.000        0.000        0.000
 14480:        0.000        0.000        0.000        0.000        0.000
 14485:        0.000        0.000        0.000        0.000        0.000
 14490:        0.000        0.000        0.000        0.000        0.000
 14495:        0.000        0.000        0.000        0.000        0.000
 14500:        0.000        0.000        0.000        0.000        0.000
 14505:        0.000        0.000        0.000        0.000        0.000
 14510:        0.000        0.000        0.000        0.000        0.000
 14515:        0.000        0.000        0.000        0.000        0.000
 14520:        0.000        0.000        0.000        0.000        0.000
 14525:        0.000        0.000        0.000        0.000        0.000
 14530:        0.000        0.000        0.000        0.000        0.000
 14535:        0.000        0.000        0.000        0.000        0.000
 14540:        0.000        0.000        0.000        0.000        0.000
 14545:        0.000        0.000        0.000        0.000        0.000
 14550:        0.000        0.000        0.000        0.000        0.000
 14555:        0.000        0.000        0.000        0.000        0.000
 14560:        0.000        0.000        0.000        0.000        0.000
 14565:        0.000        0.000        0.000        0.000        0.000
 14570:        0.000        0.000        0.000        0.000        0.000
 14575:        0.000        0.000        0.000        0.000        0.000
 14580:        0.000        0.000        0.000        0.000        0.000
 14585:        0.000        0.000        0.000        0.000        0.000
 14590:        0.000        0.000        0.000        0.000        0.000
 14595:        0.000        0.000        0.000        0.000        0.000
 14600:        0.000        0.000        0.000        0.000        0.000
 14605:        0.000        0.000        0.000        0.000        0.000
 14610:        0.000        0.000        0.000        0.000        0.000
 14615:        0.000        0.000        0.000        0.000        0.000
 14620:        0.000        0.000        0.000        0.000        0.000
 14625:        0.000        0.000        0.000        0.000        0.000
 14630:        0.000        0.000        0.000        0.000        0.000
 14635:        0.000        0.000        0.000        0.000        0.000
 14640:        0.000        0.000        0.000        0.000        0.000
 14645:        0.000        0.000        0.000        0.000        0.000
 14650:        0.000        0.000        0.000        0.000        0.000
 14655:        0.000        0.000        0.000        0.000        0.000
 14660:        0.000        0.000        0.000        0.000        0.000
 14665:        0.000        0.000        0.000        0.000        0.000
 14670:        0.000        0.000        0.000        0.000        0.000
 14675:        0.000        0.000        0.000        0.000        0.000
 14680:        0.000        0.000        0.000        0.000        0.000
 14685:        0.000        0.000        0.000        0.000        0.000
 14690:        0.000        0.000        0.000        0.000        0.000
 14695:        0.000        0.000        0.000        0.000        0.000
 14700:        0.000        0.000        0.000        0.000        0.000
 14705:        0.000        0.000        0.000        0.000        0.000
 14710:        0.000        0.000        0.000        0.000        0.000
 14715:        0.000        0.000        0.000        0.000        0.000
 14720:        0.000        0.000        0.000        0.000        0.000
 14725:        0.000        0.000        0.000        0.000        0.000
 14730:        0.000        0.000        0.000        0.000        0.000
 14735:        0.000        0.000        0.000        0.000        0.000
 14740:        0.000        0.000        0.000        0.000        0.000
 14745:        0.000        0.000        0.000        0.000        0.000
 14750:        0.000        0.000        0.000        0.000        0.000
 14755:        0.000        0.000        0.000        0.000        0.000
 14760:        0.000        0.000        0.000        0.000        0.000
 14765:        0.000        0.000        0.000        0.000        0.000
 14770:        0.000        0.000        0.000        0.000        0.000
 14775:        0.000        0.000        0.000        0.000        0.000
 14780:        0.000        0.000        0.000        0.000        0.000
 14785:        0.000        0.000        0.000        0.000        0.000
 14790:        0.000        0.000        0.000        0.000        0.000
 14795:        0.000        0.000        0.000        0.000        0.000
 14800:        0.000        0.000        0.000        0.000        0.000
 14805:        0.000        0.000        0.000        0.000        0.000
 14810:        0.000        0.000        0.000        0.000        0.000
 14815:        0.000        0.000        0.000        0.000        0.000
 14820:        0.000        0.000        0.000        0.000        0.000
 14825:        0.000        0.000        0.000        0.000        0.000
 14830:        0.000        0.000        0.000        0.000        0.000
 14835:        0.000        0.000        0.000        0.000        0.000
 14840:        0.000        0.000        0.000        0.000        0.000
 14845:        0.000        0.000        0.000        0.000        0.000
 14850:        0.000        0.000        0.000        0.000        0.000
 14855:        0.000        0.000        0.000        0.000        0.000
 14860:        0.000        0.000        0.000        0.000        0.000
 14865:        0.000        0.000        0.000        0.000        0.000
 14870:        0.000        0.000        0.000        0.000        0.000
 14875:        0.000        0.000        0.000        0.000        0.000
 14880:        0.000        0.000        0.000        0.000        0.000
 14885:        0.000        0.000        0.000        0.000        0.000
 14890:        0.000        0.000        0.000        0.000        0.000
 14895:        0.000        0.000        0.000        0.000        0.000
 14900:        0.000        0.000        0.000        0.000        0.000
 14905:        0.000        0.000        0.000        0.000        0.000
 14910:        0.000        0.000        0.000        0.000        0.000
 14915:        0.000        0.000        0.000        0.000        0.000
 14920:        0.000        0.000        0.000        0.000        0.000
 14925:        0.000        0.000        0.000        0.000        0.000
 14930:        0.000        0.000        0.000        0.000        0.000
 14935:        0.000        0.000        0.000        0.000        0.000
 14940:        0.000        0.000        0.000        0.000        0.000
 14945:        0.000        0.000        0.000        0.000        0.000
 14950:        0.000        0.000        0.000        0.000        0.000
 14955:        0.000        0.000        0.000        0.000        0.000
 14960:        0.000        0.000        0.000        0.000        0.000
 14965:        0.000        0.000        0.000        0.000        0.000
 14970:        0.000        0.000        0.000        0.000        0.000
 14975:        0.000        0.000        0.000        0.000        0.000
 14980:        0.000        0.000        0.000        0.000        0.000
 14985:        0.000        0.000        0.000        0.000        0.000
 14990:        0.000        0.000        0.000        0.000        0.000
 14995:        0.000        0.000        0.000        0.000        0.000
 15000:        0.000        0.000        0.000        0.000        0.000
 15005:        0.000        0.000        0.000        0.000        0.000
 15010:        0.000        0.000        0.000        0.000        0.000
 15015:        0.000        0.000        0.000        0.000        0.000
 15020:        0.000        0.000        0.000        0.000        0.000
 15025:        0.000        0.000        0.000        0.000        0.000
 15030:        0.000        0.000        0.000        0.000        0.000
 15035:        0.000        0.000        0.000        0.000        0.000
 15040:        0.000        0.000        0.000        0.000        0.000
 15045:        0.000        0.000        0.000        0.000        0.000
 15050:        0.000        0.000        0.000        0.000        0.000
 15055:        0.000        0.000        0.000        0.000        0.000
 15060:        0.000        0.000        0.000        0.000        0.000
 15065:        0.000        0.000        0.000        0.000        0.000
 15070:        0.000        0.000        0.000        0.000        0.000
 15075:        0.000        0.000        0.000        0.000        0.000
 15080:        0.000        0.000        0.000        0.000        0.000
 15085:        0.000        0.000        0.000        0.000        0.000
 15090:        0.000        0.000        0.000        0.000        0.000
 15095:        0.000        0.000        0.000        0.000        0.000
 15100:        0.000        0.000        0.000        0.000        0.000
 15105:        0.000        0.000        0.000        0.000        0.000
 15110:        0.000        0.000        0.000        0.000        0.000
 15115:        0.000        0.000        0.000        0.000        0.000
 15120:        0.000        0.000        0.000        0.000        0.000
 15125:        0.000        0.000        0.000        0.000        0.000
 15130:        0.000        0.000        0.000        0.000        0.000
 15135:        0.000        0.000        0.000        0.000        0.000
 15140:        0.000        0.000        0.000        0.000        0.000
 15145:        0.000        0.000        0.000        0.000        0.000
 15150:        0.000        0.000        0.000        0.000        0.000
 15155:        0.000        0.000        0.000        0.000        0.000
 15160:        0.000        0.000        0.000        0.000        0.000
 15165:        0.000        0.000        0.000        0.000        0.000
 15170:        0.000        0.000        0.000        0.000        0.000
 15175:        0.000        0.000        0.000        0.000        0.000
 15180:        0.000        0.000        0.000        0.000        0.000
 15185:        0.000        0.000        0.000        0.000        0.000
 15190:        0.000        0.000        0.000        0.000        0.000
 15195:        0.000        0.000        0.000        0.000        0.000
 15200:        0.000        0.000        0.000        0.000        0.000
 15205:        0.000        0.000        0.000        0.000        0.000
 15210:        0.000        0.000        0.000        0.000        0.000
 15215:        0.000        0.000        0.000        0.000        0.000
 15220:        0.000        0.000        0.000        0.000        0.000
 15225:        0.000        0.000        0.000        0.000        0.000
 15230:        0.000        0.000        0.000        0.000        0.000
 15235:        0.000        0.000        0.000        0.000        0.000
 15240:        0.000        0.000        0.000        0.000        0.000
 15245:        0.000        0.000        0.000        0.000        0.000
 15250:        0.000        0.000        0.000        0.000        0.000
 15255:        0.000        0.000        0.000        0.000        0.000
 15260:        0.000        0.000        0.000        0.000        0.000
 15265:        0.000        0.000        0.000        0.000        0.000
 15270:        0.000        0.000        0.000        0.000        0.000
 15275:        0.000        0.000        0.000        0.000        0.000
 15280:        0.000        0.000        0.000        0.000        0.000
 15285:        0.000        0.000        0.000        0.000        0.000
 15290:        0.000        0.000        0.000        0.000        0.000
 15295:        0.000        0.000        0.000        0.000        0.000
 15300:        0.000        0.000        0.000        0.000        0.000
 15305:        0.000        0.000        0.000        0.000        0.000
 15310:        0.000        0.000        0.000        0.000        0.000
 15315:        0.000        0.000        0.000        0.000        0.000
 15320:        0.000        0.000        0.000        0.000        0.000
 15325:        0.000        0.000        0.000        0.000        0.000
 15330:        0.000        0.000        0.000        0.000        0.000
 15335:        0.000        0.000        0.000        0.000        0.000
 15340:        0.000        0.000        0.000        0.000        0.000
 15345:        0.000        0.000        0.000        0.000        0.000
 15350:        0.000        0.000        0.000        0.000        0.000
 15355:        0.000        0.000        0.000        0.000        0.000
 15360:        0.000        0.000        0.000        0.000        0.000
 15365:        0.000        0.000        0.000        0.000        0.000
 15370:        0.000        0.000        0.000        0.000        0.000
 15375:        0.000        0.000        0.000        0.000        0.000
 15380:        0.000        0.000        0.000        0.000        0.000
 15385:        0.000        0.000        0.000        0.000        0.000
 15390:        0.000        0.000        0.000        0.000        0.000
 15395:        0.000        0.000        0.000        0.000        0.000
 15400:        0.000        0.000        0.000        0.000        0.000
 15405:        0.000        0.000        0.000        0.000        0.000
 15410:        0.000        0.000        0.000        0.000        0.000
 15415:        0.000        0.000        0.000        0.000        0.000
 15420:        0.000        0.000        0.000        0.000        0.000
 15425:        0.000        0.000        0.000        0.000        0.000
 15430:        0.000        0.000        0.000        0.000        0.000
 15435:        0.000        0.000        0.000        0.000        0.000
 15440:        0.000        0.000        0.000        0.000        0.000
 15445:        0.000        0.000        0.000        0.000        0.000
 15450:        0.000        0.000        0.000        0.000        0.000
 15455:        0.000        0.000        0.000        0.000        0.000
 15460:        0.000        0.000        0.000        0.000        0.000
 15465:        0.000        0.000        0.000        0.000        0.000
 15470:        0.000        0.000        0.000        0.000        0.000
 15475:        0.000        0.000        0.000        0.000        0.000
 15480:        0.000        0.000        0.000        0.000        0.000
 15485:        0.000        0.000        0.000        0.000        0.000
 15490:        0.000        0.000        0.000        0.000        0.000
 15495:        0.000        0.000        0.000        0.000        0.000
 15500:        0.000        0.000        0.000        0.000        0.000
 15505:        0.000        0.000        0.000        0.000        0.000
 15510:        0.000        0.000        0.000        0.000        0.000
 15515:        0.000        0.000        0.000        0.000        0.000
 15520:        0.000        0.000        0.000        0.000        0.000
 15525:        0.000        0.000        0.000        0.000        0.000
 15530:        0.000        0.000        0.000        0.000        0.000
 15535:        0.000        0.000        0.000        0.000        0.000
 15540:        0.000        0.000        0.000        0.000        0.000
 15545:        0.000        0.000        0.000        0.000        0.000
 15550:        0.000        0.000        0.000        0.000        0.000
 15555:        0.000        0.000        0.000        0.000        0.000
 15560:        0.000        0.000        0.000        0.000        0.000
 15565:        0.000        0.000        0.000        0.000        0.000
 15570:        0.000        0.000        0.000        0.000        0.000
 15575:        0.000        0.000        0.000        0.000        0.000
 15580:        0.000        0.000        0.000        0.000        0.000
 15585:        0.000        0.000        0.000        0.000        0.000
 15590:        0.000        0.000        0.000        0.000        0.000
 15595:        0.000        0.000        0.000        0.000        0.000
 15600:        0.000        0.000        0.000        0.000        0.000
 15605:        0.000        0.000        0.000        0.000        0.000
 15610:        0.000        0.000        0.000        0.000        0.000
 15615:        0.000        0.000        0.000        0.000        0.000
 15620:        0.000        0.000        0.000        0.000        0.000
 15625:        0.000        0.000        0.000        0.000        0.000
 15630:        0.000        0.000        0.000        0.000        0.000
 15635:        0.000        0.000        0.000        0.000        0.000
 15640:        0.000        0.000        0.000        0.000        0.000
 15645:        0.000        0.000        0.000        0.000        0.000
 15650:        0.000        0.000        0.000        0.000        0.000
 15655:        0.000        0.000        0.000        0.000        0.000
 15660:        0.000        0.000        0.000        0.000        0.000
 15665:        0.000        0.000        0.000        0.000        0.000
 15670:        0.000        0.000        0.000        0.000        0.000
 15675:        0.000        0.000        0.000        0.000        0.000
 15680:        0.000        0.000        0.000        0.000        0.000
 15685:        0.000        0.000        0.000        0.000        0.000
 15690:        0.000        0.000        0.000        0.000        0.000
 15695:        0.000        0.000        0.000        0.000        0.000
 15700:        0.000        0.000        0.000        0.000        0.000
 15705:        0.000        0.000        0.000        0.000        0.000
 15710:        0.000        0.000        0.000        0.000        0.000
 15715:        0.000        0.000        0.000        0.000        0.000
 15720:        0.000        0.000        0.000        0.000        0.000
 15725:        0.000        0.000        0.000        0.000        0.000
 15730:        0.000        0.000        0.000        0.000        0.000
 15735:        0.000        0.000        0.000        0.000        0.000
 15740:        0.000        0.000        0.000        0.000        0.000
 15745:        0.000        0.000        0.000        0.000        0.000
 15750:        0.000        0.000        0.000        0.000        0.000
 15755:        0.000        0.000        0.000        0.000        0.000
 15760:        0.000        0.000        0.000        0.000        0.000
 15765:        0.000        0.000        0.000        0.000        0.000
 15770:        0.000        0.000        0.000        0.000        0.000
 15775:        0.000        0.000        0.000        0.000        0.000
 15780:        0.000        0.000        0.000        0.000        0.000
 15785:        0.000        0.000        0.000        0.000        0.000
 15790:        0.000        0.000        0.000        0.000        0.000
 15795:        0.000        0.000        0.000        0.000        0.000
 15800:        0.000        0.000        0.000        0.000        0.000
 15805:        0.000        0.000        0.000        0.000        0.000
 15810:        0.000        0.000        0.000        0.000        0.000
 15815:        0.000        0.000        0.000        0.000        0.000
 15820:        0.000        0.000        0.000        0.000        0.000
 15825:        0.000        0.000        0.000        0.000        0.000
 15830:        0.000        0.000        0.000        0.000        0.000
 15835:        0.000        0.000        0.000        0.000        0.000
 15840:        0.000        0.000        0.000        0.000        0.000
 15845:        0.000        0.000        0.000        0.000        0.000
 15850:        0.000        0.000        0.000        0.000        0.000
 15855:        0.000        0.000        0.000        0.000        0.000
 15860:        0.000        0.000        0.000        0.000        0.000
 15865:        0.000        0.000        0.000        0.000        0.000
 15870:        0.000        0.000        0.000        0.000        0.000
 15875:        0.000        0.000        0.000        0.000        0.000
 15880:        0.000        0.000        0.000        0.000        0.000
 15885:        0.000        0.000        0.000        0.000        0.000
 15890:        0.000        0.000        0.000        0.000        0.000
 15895:        0.000        0.000        0.000        0.000        0.000
 15900:        0.000        0.000        0.000        0.000        0.000
 15905:        0.000        0.000        0.000        0.000        0.000
 15910:        0.000        0.000        0.000        0.000        0.000
 15915:        0.000        0.000        0.000        0.000        0.000
 15920:        0.000        0.000        0.000        0.000        0.000
 15925:        0.000        0.000        0.000        0.000        0.000
 15930:        0.000        0.000        0.000        0.000        0.000
 15935:        0.000        0.000        0.000        0.000        0.000
 15940:        0.000        0.000        0.000        0.000        0.000
 15945:        0.000        0.000        0.000        0.000        0.000
 15950:        0.000        0.000        0.000        0.000        0.000
 15955:        0.000        0.000        0.000        0.000        0.000
 15960:        0.000        0.000        0.000        0.000        0.000
 15965:        0.000        0.000        0.000        0.000        0.000
 15970:        0.000        0.000        0.000        0.000        0.000
 15975:        0.000        0.000        0.000        0.000        0.000
 15980:        0.000        0.000        0.000        0.000        0.000
 15985:        0.000        0.000        0.000        0.000        0.000
 15990:        0.000        0.000        0.000        0.000        0.000
 15995:        0.000        0.000        0.000        0.000        0.000
 16000:        0.000        0.000        0.000        0.000        0.000
 16005:        0.000        0.000        0.000        0.000        0.000
 16010:        0.000        0.000        0.000        0.000        0.000
 16015:        0.000        0.000        0.000        0.000        0.000
 16020:        0.000        0.000        0.000        0.000        0.000
 16025:        0.000        0.000        0.000        0.000        0.000
 16030:        0.000        0.000        0.000        0.000        0.000
 16035:        0.000        0.000        0.000        0.000        0.000
 16040:        0.000        0.000        0.000        0.000        0.000
 16045:        0.000        0.000        0.000        0.000        0.000
 16050:        0.000        0.000        0.000        0.000        0.000
 16055:        0.000        0.000        0.000        0.000        0.000
 16060:        0.000        0.000        0.000        0.000        0.000
 16065:        0.000        0.000        0.000        0.000        0.000
 16070:        0.000        0.000        0.000        0.000        0.000
 16075:        0.000        0.000        0.000        0.000        0.000
 16080:        0.000        0.000        0.000        0.000        0.000
 16085:        0.000        0.000        0.000        0.000        0.000
 16090:        0.000        0.000        0.000        0.000        0.000
 16095:        0.000        0.000        0.000        0.000        0.000
 16100:        0.000        0.000        0.000        0.000        0.000
 16105:        0.000        0.000        0.000        0.000        0.000
 16110:        0.000        0.000        0.000        0.000        0.000
 16115:        0.000        0.000        0.000        0.000        0.000
 16120:        0.000        0.000        0.000        0.000        0.000
 16125:        0.000        0.000        0.000        0.000        0.000
 16130:        0.000        0.000        0.000        0.000        0.000
 16135:        0.000        0.000        0.000        0.000        0.000
 16140:        0.000        0.000        0.000        0.000        0.000
 16145:        0.000        0.000        0.000        0.000        0.000
 16150:        0.000        0.000        0.000        0.000        0.000
 16155:        0.000        0.000        0.000        0.000        0.000
 16160:        0.000        0.000        0.000        0.000        0.000
 16165:        0.000        0.000        0.000        0.000        0.000
 16170:        0.000        0.000        0.000        0.000        0.000
 16175:        0.000        0.000        0.000        0.000        0.000
 16180:        0.000        0.000        0.000        0.000        0.000
 16185:        0.000        0.000        0.000        0.000        0.000
 16190:        0.000        0.000        0.000        0.000        0.000
 16195:        0.000        0.000        0.000        0.000        0.000
 16200:        0.000        0.000        0.000        0.000        0.000
 16205:        0.000        0.000        0.000        0.000        0.000
 16210:        0.000        0.000        0.000        0.000        0.000
 16215:        0.000        0.000        0.000        0.000        0.000
 16220:        0.000        0.000        0.000        0.000        0.000
 16225:        0.000        0.000        0.000        0.000        0.000
 16230:        0.000        0.000        0.000        0.000        0.000
 16235:        0.000        0.000        0.000        0.000        0.000
 16240:        0.000        0.000        0.000        0.000        0.000
 16245:        0.000        0.000        0.000        0.000        0.000
 16250:        0.000        0.000        0.000        0.000        0.000
 16255:        0.000        0.000        0.000        0.000        0.000
 16260:        0.000        0.000        0.000        0.000        0.000
 16265:        0.000        0.000        0.000        0.000        0.000
 16270:        0.000        0.000        0.000        0.000        0.000
 16275:        0.000        0.000        0.000        0.000        0.000
 16280:        0.000        0.000        0.000        0.000        0.000
 16285:        0.000        0.000        0.000        0.000        0.000
 16290:        0.000        0.000        0.000        0.000        0.000
 16295:        0.000        0.000        0.000        0.000        0.000
 16300:        0.000        0.000        0.000        0.000        0.000
 16305:        0.000        0.000        0.000        0.000        0.000
 16310:        0.000        0.000        0.000        0.000        0.000
 16315:        0.000        0.000        0.000        0.000        0.000
 16320:        0.000        0.000        0.000        0.000        0.000
 16325:        0.000        0.000        0.000        0.000        0.000
 16330:        0.000        0.000        0.000        0.000        0.000
 16335:        0.000        0.000        0.000        0.000        0.000
 16340:        0.000        0.000        0.000        0.000        0.000
 16345:        0.000        0.000        0.000        0.000        0.000
 16350:        0.000        0.000        0.000        0.000        0.000
 16355:        0.000        0.000        0.000        0.000        0.000
 16360:        0.000        0.000        0.000        0.000        0.000
 16365:        0.000        0.000        0.000        0.000        0.000
 16370:        0.000        0.000        0.000        0.000        0.000
 16375:        0.000        0.000        0.000        0.000        0.000
 16380:        0.000        0.000        0.000        0.000        0.000
 16385:        0.000        0.000        0.000        0.000        0.000
 16390:        0.000        0.000        0.000        0.000        0.000
 16395:        0.000        0.000        0.000        0.000        0.000
 16400:        0.000        0.000        0.000        0.000        0.000
 16405:        0.000        0.000        0.000        0.000        0.000
 16410:        0.000        0.000        0.000        0.000        0.000
 16415:        0.000        0.000        0.000        0.000        0.000
 16420:        0.000        0.000        0.000        0.000        0.000
 16425:        0.000        0.000        0.000        0.000        0.000
 16430:        0.000        0.000        0.000        0.000        0.000
 16435:        0.000        0.000        0.000        0.000        0.000
 16440:        0.000        0.000        0.000        0.000        0.000
 16445:        0.000        0.000        0.000        0.000        0.000
 16450:        0.000        0.000        0.000        0.000        0.000
 16455:        0.000        0.000        0.000        0.000        0.000
 16460:        0.000        0.000        0.000        0.000        0.000
 16465:        0.000        0.000        0.000        0.000        0.000
 16470:        0.000        0.000        0.000        0.000        0.000
 16475:        0.000        0.000        0.000        0.000        0.000
 16480:        0.000        0.000        0.000        0.000        0.000
 16485:        0.000        0.000        0.000        0.000        0.000
 16490:        0.000        0.000        0.000        0.000        0.000
 16495:        0.000        0.000        0.000        0.000        0.000
 16500:        0.000        0.000        0.000        0.000        0.000
 16505:        0.000        0.000        0.000        0.000        0.000
 16510:        0.000        0.000        0.000        0.000        0.000
 16515:        0.000        0.000        0.000        0.000        0.000
 16520:        0.000        0.000        0.000        0.000        0.000
 16525:        0.000        0.000        0.000        0.000        0.000
 16530:        0.000        0.000        0.000        0.000        0.000
 16535:        0.000        0.000        0.000        0.000        0.000
 16540:        0.000        0.000        0.000        0.000        0.000
 16545:        0.000        0.000        0.000        0.000        0.000
 16550:        0.000        0.000        0.000        0.000        0.000
 16555:        0.000        0.000        0.000        0.000        0.000
 16560:        0.000        0.000        0.000        0.000        0.000
 16565:        0.000        0.000        0.000        0.000        0.000
 16570:        0.000        0.000        0.000        0.000        0.000
 16575:        0.000        0.000        0.000        0.000        0.000
 16580:        0.000        0.000        0.000        0.000        0.000
 16585:        0.000        0.000        0.000        0.000        0.000
 16590:        0.000        0.000        0.000        0.000        0.000
 16595:        0.000        0.000        0.000        0.000        0.000
 16600:        0.000        0.000        0.000        0.000        0.000
 16605:        0.000        0.000        0.000        0.000        0.000
 16610:        0.000        0.000        0.000        0.000        0.000
 16615:        0.000        0.000        0.000        0.000        0.000
 16620:        0.000        0.000        0.000        0.000        0.000
 16625:        0.000        0.000        0.000        0.000        0.000
 16630:        0.000        0.000        0.000        0.000        0.000
 16635:        0.000        0.000        0.000        0.000        0.000
 16640:        0.000        0.000        0.000        0.000        0.000
 16645:        0.000        0.000        0.000        0.000        0.000
 16650:        0.000        0.000        0.000        0.000        0.000
 16655:        0.000        0.000        0.000        0.000        0.000
 16660:        0.000        0.000        0.000        0.000        0.000
 16665:        0.000        0.000        0.000        0.000        0.000
 16670:        0.000        0.000        0.000        0.000        0.000
 16675:        0.000        0.000        0.000        0.000        0.000
 16680:        0.000        0.000        0.000        0.000        0.000
 16685:        0.000        0.000        0.000        0.000        0.000
 16690:        0.000        0.000        0.000        0.000        0.000
 16695:        0.000        0.000        0.000        0.000        0.000
 16700:        0.000        0.000        0.000        0.000        0.000
 16705:        0.000        0.000        0.000        0.000        0.000
 16710:        0.000        0.000        0.000        0.000        0.000
 16715:        0.000        0.000        0.000        0.000        0.000
 16720:        0.000        0.000        0.000        0.000        0.000
 16725:        0.000        0.000        0.000        0.000        0.000
 16730:        0.000        0.000        0.000        0.000        0.000
 16735:        0.000        0.000        0.000        0.000        0.000
 16740:        0.000        0.000        0.000        0.000        0.000
 16745:        0.000        0.000        0.000        0.000        0.000
 16750:        0.000        0.000        0.000        0.000        0.000
 16755:        0.000        0.000        0.000        0.000        0.000
 16760:        0.000        0.000        0.000        0.000        0.000
 16765:        0.000        0.000        0.000        0.000        0.000
 16770:        0.000        0.000        0.000        0.000        0.000
 16775:        0.000        0.000        0.000        0.000        0.000
 16780:        0.000        0.000        0.000        0.000        0.000
 16785:        0.000        0.000        0.000        0.000        0.000
 16790:        0.000        0.000        0.000        0.000        0.000
 16795:        0.000        0.000        0.000        0.000        0.000
 16800:        0.000        0.000        0.000        0.000        0.000
 16805:        0.000        0.000        0.000        0.000        0.000
 16810:        0.000        0.000        0.000        0.000        0.000
 16815:        0.000        0.000        0.000        0.000        0.000
 16820:        0.000        0.000        0.000        0.000        0.000
 16825:        0.000        0.000        0.000        0.000        0.000
 16830:        0.000        0.000        0.000        0.000        0.000
 16835:        0.000        0.000        0.000        0.000        0.000
 16840:        0.000        0.000        0.000        0.000        0.000
 16845:        0.000        0.000        0.000        0.000        0.000
 16850:        0.000        0.000        0.000        0.000        0.000
 16855:        0.000        0.000        0.000        0.000        0.000
 16860:        0.000        0.000        0.000        0.000        0.000
 16865:        0.000        0.000        0.000        0.000        0.000
 16870:        0.000        0.000        0.000        0.000        0.000
 16875:        0.000        0.000        0.000        0.000        0.000
 16880:        0.000        0.000        0.000        0.000        0.000
 16885:        0.000        0.000        0.000        0.000        0.000
 16890:        0.000        0.000        0.000        0.000        0.000
 16895:        0.000        0.000        0.000        0.000        0.000
 16900:        0.000        0.000        0.000        0.000        0.000
 16905:        0.000        0.000        0.000        0.000        0.000
 16910:        0.000        0.000        0.000        0.000        0.000
 16915:        0.000        0.000        0.000        0.000        0.000
 16920:        0.000        0.000        0.000        0.000        0.000
 16925:        0.000        0.000        0.000        0.000        0.000
 16930:        0.000        0.000        0.000        0.000        0.000
 16935:        0.000        0.000        0.000        0.000        0.000
 16940:        0.000        0.000        0.000        0.000        0.000
 16945:        0.000        0.000        0.000        0.000        0.000
 16950:        0.000        0.000        0.000        0.000        0.000
 16955:        0.000        0.000        0.000        0.000        0.000
 16960:        0.000        0.000        0.000        0.000        0.000
 16965:        0.000        0.000        0.000        0.000        0.000
 16970:        0.000        0.000        0.000        0.000        0.000
 16975:        0.000        0.000        0.000        0.000        0.000
 16980:        0.000        0.000        0.000        0.000        0.000
 16985:        0.000        0.000        0.000        0.000        0.000
 16990:        0.000        0.000        0.000        0.000        0.000
 16995:        0.000        0.000        0.000        0.000        0.000
 17000:        0.000        0.000        0.000        0.000        0.000
 17005:        0.000        0.000        0.000        0.000        0.000
 17010:        0.000        0.000        0.000        0.000        0.000
 17015:        0.000        0.000        0.000        0.000        0.000
 17020:        0.000        0.000        0.000        0.000        0.000
 17025:        0.000        0.000        0.000        0.000        0.000
 17030:        0.000        0.000        0.000        0.000        0.000
 17035:        0.000        0.000        0.000        0.000        0.000
 17040:        0.000        0.000        0.000        0.000        0.000
 17045:        0.000        0.000        0.000        0.000        0.000
 17050:        0.000        0.000        0.000        0.000        0.000
 17055:        0.000        0.000        0.000        0.000        0.000
 17060:        0.000        0.000        0.000        0.000        0.000
 17065:        0.000        0.000        0.000        0.000        0.000
 17070:        0.000        0.000        0.000        0.000        0.000
 17075:        0.000        0.000        0.000        0.000        0.000
 17080:        0.000        0.000        0.000        0.000        0.000
 17085:        0.000        0.000        0.000        0.000        0.000
 17090:        0.000        0.000        0.000        0.000        0.000
 17095:        0.000        0.000        0.000        0.000        0.000
 17100:        0.000        0.000        0.000        0.000        0.000
 17105:        0.000        0.000        0.000        0.000        0.000
 17110:        0.000        0.000        0.000        0.000        0.000
 17115:        0.000        0.000        0.000        0.000        0.000
 17120:        0.000        0.000        0.000        0.000        0.000
 17125:        0.000        0.000        0.000        0.000        0.000
 17130:        0.000        0.000        0.000        0.000        0.000
 17135:        0.000        0.000        0.000        0.000        0.000
 17140:        0.000        0.000        0.000        0.000        0.000
 17145:        0.000        0.000        0.000        0.000        0.000
 17150:        0.000        0.000        0.000        0.000        0.000
 17155:        0.000        0.000        0.000        0.000        0.000
 17160:        0.000        0.000        0.000        0.000        0.000
 17165:        0.000        0.000        0.000        0.000        0.000
 17170:        0.000        0.000        0.000        0.000        0.000
 17175:        0.000        0.000        0.000        0.000        0.000
 17180:        0.000        0.000        0.000        0.000        0.000
 17185:        0.000        0.000        0.000        0.000        0.000
 17190:        0.000        0.000        0.000        0.000        0.000
 17195:        0.000        0.000        0.000        0.000        0.000
 17200:        0.000        0.000        0.000        0.000        0.000
 17205:        0.000        0.000        0.000        0.000        0.000
 17210:        0.000        0.000        0.000        0.000        0.000
 17215:        0.000        0.000        0.000        0.000        0.000
 17220:        0.000        0.000        0.000        0.000        0.000
 17225:        0.000        0.000        0.000        0.000        0.000
 17230:        0.000        0.000        0.000        0.000        0.000
 17235:        0.000        0.000        0.000        0.000        0.000
 17240:        0.000        0.000        0.000        0.000        0.000
 17245:        0.000        0.000        0.000        0.000        0.000
 17250:        0.000        0.000        0.000        0.000        0.000
 17255:        0.000        0.000        0.000        0.000        0.000
 17260:        0.000        0.000        0.000        0.000        0.000
 17265:        0.000        0.000        0.000        0.000        0.000
 17270:        0.000        0.000        0.000        0.000        0.000
 17275:        0.000        0.000        0.000        0.000        0.000
 17280:        0.000        0.000        0.000        0.000        0.000
 17285:        0.000        0.000        0.000        0.000        0.000
 17290:        0.000        0.000        0.000        0.000        0.000
 17295:        0.000        0.000        0.000        0.000        0.000
 17300:        0.000        0.000        0.000        0.000        0.000
 17305:        0.000        0.000        0.000        0.000        0.000
 17310:        0.000        0.000        0.000        0.000        0.000
 17315:        0.000        0.000        0.000        0.000        0.000
 17320:        0.000        0.000        0.000        0.000        0.000
 17325:        0.000        0.000        0.000        0.000        0.000
 17330:        0.000        0.000        0.000        0.000        0.000
 17335:        0.000        0.000        0.000        0.000        0.000
 17340:        0.000        0.000        0.000        0.000        0.000
 17345:        0.000        0.000        0.000        0.000        0.000
 17350:        0.000        0.000        0.000        0.000        0.000
 17355:        0.000        0.000        0.000        0.000        0.000
 17360:        0.000        0.000        0.000        0.000        0.000
 17365:        0.000        0.000        0.000        0.000        0.000
 17370:        0.000        0.000        0.000        0.000        0.000
 17375:        0.000        0.000        0.000        0.000        0.000
 17380:        0.000        0.000        0.000        0.000        0.000
 17385:        0.000        0.000        0.000        0.000        0.000
 17390:        0.000        0.000        0.000        0.000        0.000
 17395:        0.000        0.000        0.000        0.000        0.000
 17400:        0.000        0.000        0.000        0.000        0.000
 17405:        0.000        0.000        0.000        0.000        0.000
 17410:        0.000        0.000        0.000        0.000        0.000
 17415:        0.000        0.000        0.000        0.000        0.000
 17420:        0.000        0.000        0.000        0.000        0.000
 17425:        0.000        0.000        0.000        0.000        0.000
 17430:        0.000        0.000        0.000        0.000        0.000
 17435:        0.000        0.000        0.000        0.000        0.000
 17440:        0.000        0.000        0.000        0.000        0.000
 17445:        0.000        0.000        0.000        0.000        0.000
 17450:        0.000        0.000        0.000        0.000        0.000
 17455:        0.000        0.000        0.000        0.000        0.000
 17460:        0.000        0.000        0.000        0.000        0.000
 17465:        0.000        0.000        0.000        0.000        0.000
 17470:        0.000        0.000        0.000        0.000        0.000
 17475:        0.000        0.000        0.000        0.000        0.000
 17480:        0.000        0.000        0.000        0.000        0.000
 17485:        0.000        0.000        0.000        0.000        0.000
 17490:        0.000        0.000        0.000        0.000        0.000
 17495:        0.000        0.000        0.000        0.000        0.000
 17500:        0.000        0.000        0.000        0.000        0.000
 17505:        0.000        0.000        0.000        0.000        0.000
 17510:        0.000        0.000        0.000        0.000        0.000
 17515:        0.000        0.000        0.000        0.000        0.000
 17520:        0.000        0.000        0.000        0.000        0.000
 17525:        0.000        0.000        0.000        0.000        0.000
 17530:        0.000        0.000        0.000        0.000        0.000
 17535:        0.000        0.000        0.000        0.000        0.000
 17540:        0.000        0.000        0.000        0.000        0.000
 17545:        0.000        0.000        0.000        0.000        0.000
 17550:        0.000        0.000        0.000        0.000        0.000
 17555:        0.000        0.000        0.000        0.000        0.000
 17560:        0.000        0.000        0.000        0.000        0.000
 17565:        0.000        0.000        0.000        0.000        0.000
 17570:        0.000        0.000        0.000        0.000        0.000
 17575:        0.000        0.000        0.000        0.000        0.000
 17580:        0.000        0.000        0.000        0.000        0.000
 17585:        0.000        0.000        0.000        0.000        0.000
 17590:        0.000        0.000        0.000        0.000        0.000
 17595:        0.000        0.000        0.000        0.000        0.000
 17600:        0.000        0.000        0.000        0.000        0.000
 17605:        0.000        0.000        0.000        0.000        0.000
 17610:        0.000        0.000        0.000        0.000        0.000
 17615:        0.000        0.000        0.000        0.000        0.000
 17620:        0.000        0.000        0.000        0.000        0.000
 17625:        0.000        0.000        0.000        0.000        0.000
 17630:        0.000        0.000        0.000        0.000        0.000
 17635:        0.000        0.000        0.000        0.000        0.000
 17640:        0.000        0.000        0.000        0.000        0.000
 17645:        0.000        0.000        0.000        0.000        0.000
 17650:        0.000        0.000        0.000        0.000        0.000
 17655:        0.000        0.000        0.000        0.000        0.000
 17660:        0.000        0.000        0.000        0.000        0.000
 17665:        0.000        0.000        0.000        0.000        0.000
 17670:        0.000        0.000        0.000        0.000        0.000
 17675:        0.000        0.000        0.000        0.000        0.000
 17680:        0.000        0.000        0.000        0.000        0.000
 17685:        0.000        0.000        0.000        0.000        0.000
 17690:        0.000        0.000        0.000        0.000        0.000
 17695:        0.000        0.000        0.000        0.000        0.000
 17700:        0.000        0.000        0.000        0.000        0.000
 17705:        0.000        0.000        0.000        0.000        0.000
 17710:        0.000        0.000        0.000        0.000        0.000
 17715:        0.000        0.000        0.000        0.000        0.000
 17720:        0.000        0.000        0.000        0.000        0.000
 17725:        0.000        0.000        0.000        0.000        0.000
 17730:        0.000        0.000        0.000        0.000        0.000
 17735:        0.000        0.000        0.000        0.000        0.000
 17740:        0.000        0.000        0.000        0.000        0.000
 17745:        0.000        0.000        0.000        0.000        0.000
 17750:        0.000        0.000        0.000        0.000        0.000
 17755:        0.000        0.000        0.000        0.000        0.000
 17760:        0.000        0.000        0.000        0.000        0.000
 17765:        0.000        0.000        0.000        0.000        0.000
 17770:        0.000        0.000        0.000        0.000        0.000
 17775:        0.000        0.000        0.000        0.000        0.000
 17780:        0.000        0.000        0.000        0.000        0.000
 17785:        0.000        0.000        0.000        0.000        0.000
 17790:        0.000        0.000        0.000        0.000        0.000
 17795:        0.000        0.000        0.000        0.000        0.000
 17800:        0.000        0.000        0.000        0.000        0.000
 17805:        0.000        0.000        0.000        0.000        0.000
 17810:        0.000        0.000        0.000        0.000        0.000
 17815:        0.000        0.000        0.000        0.000        0.000
 17820:        0.000        0.000        0.000        0.000        0.000
 17825:        0.000        0.000        0.000        0.000        0.000
 17830:        0.000        0.000        0.000        0.000        0.000
 17835:        0.000        0.000        0.000        0.000        0.000
 17840:        0.000        0.000        0.000        0.000        0.000
 17845:        0.000        0.000        0.000        0.000        0.000
 17850:        0.000        0.000        0.000        0.000        0.000
 17855:        0.000        0.000        0.000        0.000        0.000
 17860:        0.000        0.000        0.000        0.000        0.000
 17865:        0.000        0.000        0.000        0.000        0.000
 17870:        0.000        0.000        0.000        0.000        0.000
 17875:        0.000        0.000        0.000        0.000        0.000
 17880:        0.000        0.000        0.000        0.000        0.000
 17885:        0.000        0.000        0.000        0.000        0.000
 17890:        0.000        0.000        0.000        0.000        0.000
 17895:        0.000        0.000        0.000        0.000        0.000
 17900:        0.000        0.000        0.000        0.000        0.000
 17905:        0.000        0.000        0.000        0.000        0.000
 17910:        0.000        0.000        0.000        0.000        0.000
 17915:        0.000        0.000        0.000        0.000        0.000
 17920:        0.000        0.000        0.000        0.000        0.000
 17925:        0.000        0.000        0.000        0.000        0.000
 17930:        0.000        0.000        0.000        0.000        0.000
 17935:        0.000        0.000        0.000        0.000        0.000
 17940:        0.000        0.000        0.000        0.000        0.000
 17945:        0.000        0.000        0.000        0.000        0.000
 17950:        0.000        0.000        0.000        0.000        0.000
 17955:        0.000        0.000        0.000        0.000        0.000
 17960:        0.000        0.000        0.000        0.000        0.000
 17965:        0.000        0.000        0.000        0.000        0.000
 17970:        0.000        0.000        0.000        0.000        0.000
 17975:        0.000        0.000        0.000        0.000        0.000
 17980:        0.000        0.000        0.000        0.000        0.000
 17985:        0.000        0.000        0.000        0.000        0.000
 17990:        0.000        0.000        0.000        0.000        0.000
 17995:        0.000        0.000        0.000        0.000        0.000
 18000:        0.000        0.000        0.000        0.000        0.000
 18005:        0.000        0.000        0.000        0.000        0.000
 18010:        0.000        0.000        0.000        0.000        0.000
 18015:        0.000        0.000        0.000        0.000        0.000
 18020:        0.000        0.000        0.000        0.000        0.000
 18025:        0.000        0.000        0.000        0.000        0.000
 18030:        0.000        0.000        0.000        0.000        0.000
 18035:        0.000        0.000        0.000        0.000        0.000
 18040:        0.000        0.000        0.000        0.000        0.000
 18045:        0.000        0.000        0.000        0.000        0.000
 18050:        0.000        0.000        0.000        0.000        0.000
 18055:        0.000        0.000        0.000        0.000        0.000
 18060:        0.000        0.000        0.000        0.000        0.000
 18065:        0.000        0.000        0.000        0.000        0.000
 18070:        0.000        0.000        0.000        0.000        0.000
 18075:        0.000        0.000        0.000        0.000        0.000
 18080:        0.000        0.000        0.000        0.000        0.000
 18085:        0.000        0.000        0.000        0.000        0.000
 18090:        0.000        0.000        0.000        0.000        0.000
 18095:        0.000        0.000        0.000        0.000        0.000
 18100:        0.000        0.000        0.000        0.000        0.000
 18105:        0.000        0.000        0.000        0.000        0.000
 18110:        0.000        0.000        0.000        0.000        0.000
 18115:        0.000        0.000        0.000        0.000        0.000
 18120:        0.000        0.000        0.000        0.000        0.000
 18125:        0.000        0.000        0.000        0.000        0.000
 18130:        0.000        0.000        0.000        0.000        0.000
 18135:        0.000        0.000        0.000        0.000        0.000
 18140:        0.000        0.000        0.000        0.000        0.000
 18145:        0.000        0.000        0.000        0.000        0.000
 18150:        0.000        0.000        0.000        0.000        0.000
 18155:        0.000        0.000        0.000        0.000        0.000
 18160:        0.000        0.000        0.000        0.000        0.000
 18165:        0.000        0.000        0.000        0.000        0.000
 18170:        0.000        0.000        0.000        0.000        0.000
 18175:        0.000        0.000        0.000        0.000        0.000
 18180:        0.000        0.000        0.000        0.000        0.000
 18185:        0.000        0.000        0.000        0.000        0.000
 18190:        0.000        0.000        0.000        0.000        0.000
 18195:        0.000        0.000        0.000        0.000        0.000
 18200:        0.000        0.000        0.000        0.000        0.000
 18205:        0.000        0.000        0.000        0.000        0.000
 18210:        0.000        0.000        0.000        0.000        0.000
 18215:        0.000        0.000        0.000        0.000        0.000
 18220:        0.000        0.000        0.000        0.000        0.000
 18225:        0.000        0.000        0.000        0.000        0.000
 18230:        0.000        0.000        0.000        0.000        0.000
 18235:        0.000        0.000        0.000        0.000        0.000
 18240:        0.000        0.000        0.000        0.000        0.000
 18245:        0.000        0.000        0.000        0.000        0.000
 18250:        0.000        0.000        0.000        0.000        0.000
 18255:        0.000        0.000        0.000        0.000        0.000
 18260:        0.000        0.000        0.000        0.000        0.000
 18265:        0.000        0.000        0.000        0.000        0.000
 18270:        0.000        0.000        0.000        0.000        0.000
 18275:        0.000        0.000        0.000        0.000        0.000
 18280:        0.000        0.000        0.000        0.000        0.000
 18285:        0.000        0.000        0.000        0.000        0.000
 18290:        0.000        0.000        0.000        0.000        0.000
 18295:        0.000        0.000        0.000        0.000        0.000
 18300:        0.000        0.000        0.000        0.000        0.000
 18305:        0.000        0.000        0.000        0.000        0.000
 18310:        0.000        0.000        0.000        0.000        0.000
 18315:        0.000        0.000        0.000        0.000        0.000
 18320:        0.000        0.000        0.000        0.000        0.000
 18325:        0.000        0.000        0.000        0.000        0.000
 18330:        0.000        0.000        0.000        0.000        0.000
 18335:        0.000        0.000        0.000        0.000        0.000
 18340:        0.000        0.000        0.000        0.000        0.000
 18345:        0.000        0.000        0.000        0.000        0.000
 18350:        0.000        0.000        0.000        0.000        0.000
 18355:        0.000        0.000        0.000        0.000        0.000
 18360:        0.000        0.000        0.000        0.000        0.000
 18365:        0.000        0.000        0.000        0.000        0.000
 18370:        0.000        0.000        0.000        0.000        0.000
 18375:        0.000        0.000        0.000        0.000        0.000
 18380:        0.000        0.000        0.000        0.000        0.000
 18385:        0.000        0.000        0.000        0.000        0.000
 18390:        0.000        0.000        0.000        0.000        0.000
 18395:        0.000        0.000        0.000        0.000        0.000
 18400:        0.000        0.000        0.000        0.000        0.000
 18405:        0.000        0.000        0.000        0.000        0.000
 18410:        0.000        0.000        0.000        0.000        0.000
 18415:        0.000        0.000        0.000        0.000        0.000
 18420:        0.000        0.000        0.000        0.000        0.000
 18425:        0.000        0.000        0.000        0.000        0.000
 18430:        0.000        0.000        0.000        0.000        0.000
 18435:        0.000        0.000        0.000        0.000        0.000
 18440:        0.000        0.000        0.000        0.000        0.000
 18445:        0.000        0.000        0.000        0.000        0.000
 18450:        0.000        0.000        0.000        0.000        0.000
 18455:        0.000        0.000        0.000        0.000        0.000
 18460:        0.000        0.000        0.000        0.000        0.000
 18465:        0.000        0.000        0.000        0.000        0.000
 18470:        0.000        0.000        0.000        0.000        0.000
 18475:        0.000        0.000        0.000        0.000        0.000
 18480:        0.000        0.000        0.000        0.000        0.000
 18485:        0.000        0.000        0.000        0.000        0.000
 18490:        0.000        0.000        0.000        0.000        0.000
 18495:        0.000        0.000        0.000        0.000        0.000
 18500:        0.000        0.000        0.000        0.000        0.000
 18505:        0.000        0.000        0.000        0.000        0.000
 18510:        0.000        0.000        0.000        0.000        0.000
 18515:        0.000        0.000        0.000        0.000        0.000
 18520:        0.000        0.000        0.000        0.000        0.000
 18525:        0.000        0.000        0.000        0.000        0.000
 18530:        0.000        0.000        0.000        0.000        0.000
 18535:        0.000        0.000        0.000        0.000        0.000
 18540:        0.000        0.000        0.000        0.000        0.000
 18545:        0.000        0.000        0.000        0.000        0.000
 18550:        0.000        0.000        0.000        0.000        0.000
 18555:        0.000        0.000        0.000        0.000        0.000
 18560:        0.000        0.000        0.000        0.000        0.000
 18565:        0.000        0.000        0.000        0.000        0.000
 18570:        0.000        0.000        0.000        0.000        0.000
 18575:        0.000        0.000        0.000        0.000        0.000
 18580:        0.000        0.000        0.000        0.000        0.000
 18585:        0.000        0.000        0.000        0.000        0.000
 18590:        0.000        0.000        0.000        0.000        0.000
 18595:        0.000        0.000        0.000        0.000        0.000
 18600:        0.000        0.000        0.000        0.000        0.000
 18605:        0.000        0.000        0.000        0.000        0.000
 18610:        0.000        0.000        0.000        0.000        0.000
 18615:        0.000        0.000        0.000        0.000        0.000
 18620:        0.000        0.000        0.000        0.000        0.000
 18625:        0.000        0.000        0.000        0.000        0.000
 18630:        0.000        0.000        0.000        0.000        0.000
 18635:        0.000        0.000        0.000        0.000        0.000
 18640:        0.000        0.000        0.000        0.000        0.000
 18645:        0.000        0.000        0.000        0.000        0.000
 18650:        0.000        0.000        0.000        0.000        0.000
 18655:        0.000        0.000        0.000        0.000        0.000
 18660:        0.000        0.000        0.000        0.000        0.000
 18665:        0.000        0.000        0.000        0.000        0.000
 18670:        0.000        0.000        0.000        0.000        0.000
 18675:        0.000        0.000        0.000        0.000        0.000
 18680:        0.000        0.000        0.000        0.000        0.000
 18685:        0.000        0.000        0.000        0.000        0.000
 18690:        0.000        0.000        0.000        0.000        0.000
 18695:        0.000        0.000        0.000        0.000        0.000
 18700:        0.000        0.000        0.000        0.000        0.000
 18705:        0.000        0.000        0.000        0.000        0.000
 18710:        0.000        0.000        0.000        0.000        0.000
 18715:        0.000        0.000        0.000        0.000        0.000
 18720:        0.000        0.000        0.000        0.000        0.000
 18725:        0.000        0.000        0.000        0.000        0.000
 18730:        0.000        0.000        0.000        0.000        0.000
 18735:        0.000        0.000        0.000        0.000        0.000
 18740:        0.000        0.000        0.000        0.000        0.000
 18745:        0.000        0.000        0.000        0.000        0.000
 18750:        0.000        0.000        0.000        0.000        0.000
 18755:        0.000        0.000        0.000        0.000        0.000
 18760:        0.000        0.000        0.000        0.000        0.000
 18765:        0.000        0.000        0.000        0.000        0.000
 18770:        0.000        0.000        0.000        0.000        0.000
 18775:        0.000        0.000        0.000        0.000        0.000
 18780:        0.000        0.000        0.000        0.000        0.000
 18785:        0.000        0.000        0.000        0.000        0.000
 18790:        0.000        0.000        0.000        0.000        0.000
 18795:        0.000        0.000        0.000        0.000        0.000
 18800:        0.000        0.000        0.000        0.000        0.000
 18805:        0.000        0.000        0.000        0.000        0.000
 18810:        0.000        0.000        0.000        0.000        0.000
 18815:        0.000        0.000        0.000        0.000        0.000
 18820:        0.000        0.000        0.000        0.000        0.000
 18825:        0.000        0.000        0.000        0.000        0.000
 18830:        0.000        0.000        0.000        0.000        0.000
 18835:        0.000        0.000        0.000        0.000        0.000
 18840:        0.000        0.000        0.000        0.000        0.000
 18845:        0.000        0.000        0.000        0.000        0.000
 18850:        0.000        0.000        0.000        0.000        0.000
 18855:        0.000        0.000        0.000        0.000        0.000
 18860:        0.000        0.000        0.000        0.000        0.000
 18865:        0.000        0.000        0.000        0.000        0.000
 18870:        0.000        0.000        0.000        0.000        0.000
 18875:        0.000        0.000        0.000        0.000        0.000
 18880:        0.000        0.000        0.000        0.000        0.000
 18885:        0.000        0.000        0.000        0.000        0.000
 18890:        0.000        0.000        0.000        0.000        0.000
 18895:        0.000        0.000        0.000        0.000        0.000
 18900:        0.000        0.000        0.000        0.000        0.000
 18905:        0.000        0.000        0.000        0.000        0.000
 18910:        0.000        0.000        0.000        0.000        0.000
 18915:        0.000        0.000        0.000        0.000        0.000
 18920:        0.000        0.000        0.000        0.000        0.000
 18925:        0.000        0.000        0.000        0.000        0.000
 18930:        0.000        0.000        0.000        0.000        0.000
 18935:        0.000        0.000        0.000        0.000        0.000
 18940:        0.000        0.000        0.000        0.000        0.000
 18945:        0.000        0.000        0.000        0.000        0.000
 18950:        0.000        0.000        0.000        0.000        0.000
 18955:        0.000        0.000        0.000        0.000        0.000
 18960:        0.000        0.000        0.000        0.000        0.000
 18965:        0.000        0.000        0.000        0.000        0.000
 18970:        0.000        0.000        0.000        0.000        0.000
 18975:        0.000        0.000        0.000        0.000        0.000
 18980:        0.000        0.000        0.000        0.000        0.000
 18985:        0.000        0.000        0.000        0.000        0.000
 18990:        0.000        0.000        0.000        0.000        0.000
 18995:        0.000        0.000        0.000        0.000        0.000
 19000:        0.000        0.000        0.000        0.000        0.000
 19005:        0.000        0.000        0.000        0.000        0.000
 19010:        0.000        0.000        0.000        0.000        0.000
 19015:        0.000        0.000        0.000        0.000        0.000
 19020:        0.000        0.000        0.000        0.000        0.000
 19025:        0.000        0.000        0.000        0.000        0.000
 19030:        0.000        0.000        0.000        0.000        0.000
 19035:        0.000        0.000        0.000        0.000        0.000
 19040:        0.000        0.000        0.000        0.000        0.000
 19045:        0.000        0.000        0.000        0.000        0.000
 19050:        0.000        0.000        0.000        0.000        0.000
 19055:        0.000        0.000        0.000        0.000        0.000
 19060:        0.000        0.000        0.000        0.000        0.000
 19065:        0.000        0.000        0.000        0.000        0.000
 19070:        0.000        0.000        0.000        0.000        0.000
 19075:        0.000        0.000        0.000        0.000        0.000
 19080:        0.000        0.000        0.000        0.000        0.000
 19085:        0.000        0.000        0.000        0.000        0.000
 19090:        0.000        0.000        0.000        0.000        0.000
 19095:        0.000        0.000        0.000        0.000        0.000
 19100:        0.000        0.000        0.000        0.000        0.000
 19105:        0.000        0.000        0.000        0.000        0.000
 19110:        0.000        0.000        0.000        0.000        0.000
 19115:        0.000        0.000        0.000        0.000        0.000
 19120:        0.000        0.000        0.000        0.000        0.000
 19125:        0.000        0.000        0.000        0.000        0.000
 19130:        0.000        0.000        0.000        0.000        0.000
 19135:        0.000        0.000        0.000        0.000        0.000
 19140:        0.000        0.000        0.000        0.000        0.000
 19145:        0.000        0.000        0.000        0.000        0.000
 19150:        0.000        0.000        0.000        0.000        0.000
 19155:        0.000        0.000        0.000        0.000        0.000
 19160:        0.000        0.000        0.000        0.000        0.000
 19165:        0.000        0.000        0.000        0.000        0.000
 19170:        0.000        0.000        0.000        0.000        0.000
 19175:        0.000        0.000        0.000        0.000        0.000
 19180:        0.000        0.000        0.000        0.000        0.000
 19185:        0.000        0.000        0.000        0.000        0.000
 19190:        0.000        0.000        0.000        0.000        0.000
 19195:        0.000        0.000        0.000        0.000        0.000
 19200:        0.000        0.000        0.000        0.000        0.000
 19205:        0.000        0.000        0.000        0.000        0.000
 19210:        0.000        0.000        0.000        0.000        0.000
 19215:        0.000        0.000        0.000        0.000        0.000
 19220:        0.000        0.000        0.000        0.000        0.000
 19225:        0.000        0.000        0.000        0.000        0.000
 19230:        0.000        0.000        0.000        0.000        0.000
 19235:        0.000        0.000        0.000        0.000        0.000
 19240:        0.000        0.000        0.000        0.000        0.000
 19245:        0.000        0.000        0.000        0.000        0.000
 19250:        0.000        0.000        0.000        0.000        0.000
 19255:        0.000        0.000        0.000        0.000        0.000
 19260:        0.000        0.000        0.000        0.000        0.000
 19265:        0.000        0.000        0.000        0.000        0.000
 19270:        0.000        0.000        0.000        0.000        0.000
 19275:        0.000        0.000        0.000        0.000        0.000
 19280:        0.000        0.000        0.000        0.000        0.000
 19285:        0.000        0.000        0.000        0.000        0.000
 19290:        0.000        0.000        0.000        0.000        0.000
 19295:        0.000        0.000        0.000        0.000        0.000
 19300:        0.000        0.000        0.000        0.000        0.000
 19305:        0.000        0.000        0.000        0.000        0.000
 19310:        0.000        0.000        0.000        0.000        0.000
 19315:        0.000        0.000        0.000        0.000        0.000
 19320:        0.000        0.000        0.000        0.000        0.000
 19325:        0.000        0.000        0.000        0.000        0.000
 19330:        0.000        0.000        0.000        0.000        0.000
 19335:        0.000        0.000        0.000        0.000        0.000
 19340:        0.000        0.000        0.000        0.000        0.000
 19345:        0.000        0.000        0.000        0.000        0.000
 19350:        0.000        0.000        0.000        0.000        0.000
 19355:        0.000        0.000        0.000        0.000        0.000
 19360:        0.000        0.000        0.000        0.000        0.000
 19365:        0.000        0.000        0.000        0.000        0.000
 19370:        0.000        0.000        0.000        0.000        0.000
 19375:        0.000        0.000        0.000        0.000        0.000
 19380:        0.000        0.000        0.000        0.000        0.000
 19385:        0.000        0.000        0.000        0.000        0.000
 19390:        0.000        0.000        0.000        0.000        0.000
 19395:        0.000        0.000        0.000        0.000        0.000
 19400:        0.000        0.000        0.000        0.000        0.000
 19405:        0.000        0.000        0.000        0.000        0.000
 19410:        0.000        0.000        0.000        0.000        0.000
 19415:        0.000        0.000        0.000        0.000        0.000
 19420:        0.000        0.000        0.000        0.000        0.000
 19425:        0.000        0.000        0.000        0.000        0.000
 19430:        0.000        0.000        0.000        0.000        0.000
 19435:        0.000        0.000        0.000        0.000        0.000
 19440:        0.000        0.000        0.000        0.000        0.000
 19445:        0.000        0.000        0.000        0.000        0.000
 19450:        0.000        0.000        0.000        0.000        0.000
 19455:        0.000        0.000        0.000        0.000        0.000
 19460:        0.000        0.000        0.000        0.000        0.000
 19465:        0.000        0.000        0.000        0.000        0.000
 19470:        0.000        0.000        0.000        0.000        0.000
 19475:        0.000        0.000        0.000        0.000        0.000
 19480:        0.000        0.000        0.000        0.000        0.000
 19485:        0.000        0.000        0.000        0.000        0.000
 19490:        0.000        0.000        0.000        0.000        0.000
 19495:        0.000        0.000        0.000        0.000        0.000
 19500:        0.000        0.000        0.000        0.000        0.000
 19505:        0.000        0.000        0.000        0.000        0.000
 19510:        0.000        0.000        0.000        0.000        0.000
 19515:        0.000        0.000        0.000        0.000        0.000
 19520:        0.000        0.000        0.000        0.000        0.000
 19525:        0.000        0.000        0.000        0.000        0.000
 19530:        0.000        0.000        0.000        0.000        0.000
 19535:        0.000        0.000        0.000        0.000        0.000
 19540:        0.000        0.000        0.000        0.000        0.000
 19545:        0.000        0.000        0.000        0.000        0.000
 19550:        0.000        0.000        0.000        0.000        0.000
 19555:        0.000        0.000        0.000        0.000        0.000
 19560:        0.000        0.000        0.000        0.000        0.000
 19565:        0.000        0.000        0.000        0.000        0.000
 19570:        0.000        0.000        0.000        0.000        0.000
 19575:        0.000        0.000        0.000        0.000        0.000
 19580:        0.000        0.000        0.000        0.000        0.000
 19585:        0.000        0.000        0.000        0.000        0.000
 19590:        0.000        0.000        0.000        0.000        0.000
 19595:        0.000        0.000        0.000        0.000        0.000
 19600:        0.000        0.000        0.000        0.000        0.000
 19605:        0.000        0.000        0.000        0.000        0.000
 19610:        0.000        0.000        0.000        0.000        0.000
 19615:        0.000        0.000        0.000        0.000        0.000
 19620:        0.000        0.000        0.000        0.000        0.000
 19625:        0.000        0.000        0.000        0.000        0.000
 19630:        0.000        0.000        0.000        0.000        0.000
 19635:        0.000        0.000        0.000        0.000        0.000
 19640:        0.000        0.000        0.000        0.000        0.000
 19645:        0.000        0.000        0.000        0.000        0.000
 19650:        0.000        0.000        0.000        0.000        0.000
 19655:        0.000        0.000        0.000        0.000        0.000
 19660:        0.000        0.000        0.000        0.000        0.000
 19665:        0.000        0.000        0.000        0.000        0.000
 19670:        0.000        0.000        0.000        0.000        0.000
 19675:        0.000        0.000        0.000        0.000        0.000
 19680:        0.000        0.000        0.000        0.000        0.000
 19685:        0.000        0.000        0.000        0.000        0.000
 19690:        0.000        0.000        0.000        0.000        0.000
 19695:        0.000        0.000        0.000        0.000        0.000
 19700:        0.000        0.000        0.000        0.000        0.000
 19705:        0.000        0.000        0.000        0.000        0.000
 19710:        0.000        0.000        0.000        0.000        0.000
 19715:        0.000        0.000        0.000        0.000        0.000
 19720:        0.000        0.000        0.000        0.000        0.000
 19725:        0.000        0.000        0.000        0.000        0.000
 19730:        0.000        0.000        0.000        0.000        0.000
 19735:        0.000        0.000        0.000        0.000        0.000
 19740:        0.000        0.000        0.000        0.000        0.000
 19745:        0.000        0.000        0.000        0.000        0.000
 19750:        0.000        0.000        0.000        0.000        0.000
 19755:        0.000        0.000        0.000        0.000        0.000
 19760:        0.000        0.000        0.000        0.000        0.000
 19765:        0.000        0.000        0.000        0.000        0.000
 19770:        0.000        0.000        0.000        0.000        0.000
 19775:        0.000        0.000        0.000        0.000        0.000
 19780:        0.000        0.000        0.000        0.000        0.000
 19785:        0.000        0.000        0.000        0.000        0.000
 19790:        0.000        0.000        0.000        0.000        0.000
 19795:        0.000        0.000        0.000        0.000        0.000
 19800:        0.000        0.000        0.000        0.000        0.000
 19805:        0.000        0.000        0.000        0.000        0.000
 19810:        0.000        0.000        0.000        0.000        0.000
 19815:        0.000        0.000        0.000        0.000        0.000
 19820:        0.000        0.000        0.000        0.000        0.000
 19825:        0.000        0.000        0.000        0.000        0.000
 19830:        0.000        0.000        0.000        0.000        0.000
 19835:        0.000        0.000        0.000        0.000        0.000
 19840:        0.000        0.000        0.000        0.000        0.000
 19845:        0.000        0.000        0.000        0.000        0.000
 19850:        0.000        0.000        0.000        0.000        0.000
 19855:        0.000        0.000        0.000        0.000        0.000
 19860:        0.000        0.000        0.000        0.000        0.000
 19865:        0.000        0.000        0.000        0.000        0.000
 19870:        0.000        0.000        0.000        0.000        0.000
 19875:        0.000        0.000        0.000        0.000        0.000
 19880:        0.000        0.000        0.000        0.000        0.000
 19885:        0.000        0.000        0.000        0.000        0.000
 19890:        0.000        0.000        0.000        0.000        0.000
 19895:        0.000        0.000        0.000        0.000        0.000
 19900:        0.000        0.000        0.000        0.000        0.000
 19905:        0.000        0.000        0.000        0.000        0.000
 19910:        0.000        0.000        0.000        0.000        0.000
 19915:        0.000        0.000        0.000        0.000        0.000
 19920:        0.000        0.000        0.000        0.000        0.000
 19925:        0.000        0.000        0.000        0.000        0.000
 19930:        0.000        0.000        0.000        0.000        0.000
 19935:        0.000        0.000        0.000        0.000        0.000
 19940:        0.000        0.000        0.000        0.000        0.000
 19945:        0.000        0.000        0.000        0.000        0.000
 19950:        0.000        0.000        0.000        0.000        0.000
 19955:        0.000        0.000        0.000        0.000        0.000
 19960:        0.000        0.000        0.000        0.000        0.000
 19965:        0.000        0.000        0.000        0.000        0.000
 19970:        0.000        0.000        0.000        0.000        0.000
 19975:        0.000        0.000        0.000        0.000        0.000
 19980:        0.000        0.000        0.000        0.000        0.000
 19985:        0.000        0.000        0.000        0.000        0.000
 19990:        0.000        0.000        0.000        0.000        0.000
 19995:        0.000        0.000        0.000        0.000        0.000
 20000:        0.000        0.000        0.000        0.000        0.000
 20005:        0.000        0.000        0.000        0.000        0.000
 20010:        0.000        0.000        0.000        0.000        0.000
 20015:        0.000        0.000        0.000        0.000        0.000
 20020:        0.000        0.000        0.000        0.000        0.000
 20025:        0.000        0.000        0.000        0.000        0.000
 20030:        0.000        0.000        0.000        0.000        0.000
 20035:        0.000        0.000        0.000        0.000        0.000
 20040:        0.000        0.000        0.000        0.000        0.000
 20045:        0.000        0.000        0.000        0.000        0.000
 20050:        0.000        0.000        0.000        0.000        0.000
 20055:        0.000        0.000        0.000        0.000        0.000
 20060:        0.000        0.000        0.000        0.000        0.000
 20065:        0.000        0.000        0.000        0.000        0.000
 20070:        0.000        0.000        0.000        0.000        0.000
 20075:        0.000        0.000        0.000        0.000        0.000
 20080:        0.000        0.000        0.000        0.000        0.000
 20085:        0.000        0.000        0.000        0.000        0.000
 20090:        0.000        0.000        0.000        0.000        0.000
 20095:        0.000        0.000        0.000        0.000        0.000
 20100:        0.000        0.000        0.000        0.000        0.000
 20105:        0.000        0.000        0.000        0.000        0.000
 20110:        0.000        0.000        0.000        0.000        0.000
 20115:        0.000        0.000        0.000        0.000        0.000
 20120:        0.000        0.000        0.000        0.000        0.000
 20125:        0.000        0.000        0.000        0.000        0.000
 20130:        0.000        0.000        0.000        0.000        0.000
 20135:        0.000        0.000        0.000        0.000        0.000
 20140:        0.000        0.000        0.000        0.000        0.000
 20145:        0.000        0.000        0.000        0.000        0.000
 20150:        0.000        0.000        0.000        0.000        0.000
 20155:        0.000        0.000        0.000        0.000        0.000
 20160:        0.000        0.000        0.000        0.000        0.000
 20165:        0.000        0.000        0.000        0.000        0.000
 20170:        0.000        0.000        0.000        0.000        0.000
 20175:        0.000        0.000        0.000        0.000        0.000
 20180:        0.000        0.000        0.000        0.000        0.000
 20185:        0.000        0.000        0.000        0.000        0.000
 20190:        0.000        0.000        0.000        0.000        0.000
 20195:        0.000        0.000        0.000        0.000        0.000
 20200:        0.000        0.000        0.000        0.000        0.000
 20205:        0.000        0.000        0.000        0.000        0.000
 20210:        0.000        0.000        0.000        0.000        0.000
 20215:        0.000        0.000        0.000        0.000        0.000
 20220:        0.000        0.000        0.000        0.000        0.000
 20225:        0.000        0.000        0.000        0.000        0.000
 20230:        0.000        0.000        0.000        0.000        0.000
 20235:        0.000        0.000        0.000        0.000        0.000
 20240:        0.000        0.000        0.000        0.000        0.000
 20245:        0.000        0.000        0.000        0.000        0.000
 20250:        0.000        0.000        0.000        0.000        0.000
 20255:        0.000        0.000        0.000        0.000        0.000
 20260:        0.000        0.000        0.000        0.000        0.000
 20265:        0.000        0.000        0.000        0.000        0.000
 20270:        0.000        0.000        0.000        0.000        0.000
 20275:        0.000        0.000        0.000        0.000        0.000
 20280:        0.000        0.000        0.000        0.000        0.000
 20285:        0.000        0.000        0.000        0.000        0.000
 20290:        0.000        0.000        0.000        0.000        0.000
 20295:        0.000        0.000        0.000        0.000        0.000
 20300:        0.000        0.000        0.000        0.000        0.000
 20305:        0.000        0.000        0.000        0.000        0.000
 20310:        0.000        0.000        0.000        0.000        0.000
 20315:        0.000        0.000        0.000        0.000        0.000
 20320:        0.000        0.000        0.000        0.000        0.000
 20325:        0.000        0.000        0.000        0.000        0.000
 20330:        0.000        0.000        0.000        0.000        0.000
 20335:        0.000        0.000        0.000        0.000        0.000
 20340:        0.000        0.000        0.000        0.000        0.000
 20345:        0.000        0.000        0.000        0.000        0.000
 20350:        0.000        0.000        0.000        0.000        0.000
 20355:        0.000        0.000        0.000        0.000        0.000
 20360:        0.000        0.000        0.000        0.000        0.000
 20365:        0.000        0.000        0.000        0.000        0.000
 20370:        0.000        0.000        0.000        0.000        0.000
 20375:        0.000        0.000        0.000        0.000        0.000
 20380:        0.000        0.000        0.000        0.000        0.000
 20385:        0.000        0.000        0.000        0.000        0.000
 20390:        0.000        0.000        0.000        0.000        0.000
 20395:        0.000        0.000        0.000        0.000        0.000
 20400:        0.000        0.000        0.000        0.000        0.000
 20405:        0.000        0.000        0.000        0.000        0.000
 20410:        0.000        0.000        0.000        0.000        0.000
 20415:        0.000        0.000        0.000        0.000        0.000
 20420:        0.000        0.000        0.000        0.000        0.000
 20425:        0.000        0.000        0.000        0.000        0.000
 20430:        0.000        0.000        0.000        0.000        0.000
 20435:        0.000        0.000        0.000        0.000        0.000
 20440:        0.000        0.000        0.000        0.000        0.000
 20445:        0.000        0.000        0.000        0.000        0.000
 20450:        0.000        0.000        0.000        0.000        0.000
 20455:        0.000        0.000        0.000        0.000        0.000
 20460:        0.000        0.000        0.000        0.000        0.000
 20465:        0.000        0.000        0.000        0.000        0.000
 20470:        0.000        0.000        0.000        0.000        0.000
 20475:        0.000        0.000        0.000        0.000        0.000
 20480:        0.000        0.000        0.000        0.000        0.000
 20485:        0.000        0.000        0.000        0.000        0.000
 20490:        0.000        0.000        0.000        0.000        0.000
 20495:        0.000        0.000        0.000        0.000        0.000
 20500:        0.000        0.000        0.000        0.000        0.000
 20505:        0.000        0.000        0.000        0.000        0.000
 20510:        0.000        0.000        0.000        0.000        0.000
 20515:        0.000        0.000        0.000        0.000        0.000
 20520:        0.000        0.000        0.000        0.000        0.000
 20525:        0.000        0.000        0.000        0.000        0.000
 20530:        0.000        0.000        0.000        0.000        0.000
 20535:        0.000        0.000        0.000        0.000        0.000
 20540:        0.000        0.000        0.000        0.000        0.000
 20545:        0.000        0.000        0.000        0.000        0.000
 20550:        0.000        0.000        0.000        0.000        0.000
 20555:        0.000        0.000        0.000        0.000        0.000
 20560:        0.000        0.000        0.000        0.000        0.000
 20565:        0.000        0.000        0.000        0.000        0.000
 20570:        0.000        0.000        0.000        0.000        0.000
 20575:        0.000        0.000        0.000        0.000        0.000
 20580:        0.000        0.000        0.000        0.000        0.000
 20585:        0.000        0.000        0.000        0.000        0.000
 20590:        0.000        0.000        0.000        0.000        0.000
 20595:        0.000        0.000        0.000        0.000        0.000
 20600:        0.000        0.000        0.000        0.000        0.000
 20605:        0.000        0.000        0.000        0.000        0.000
 20610:        0.000        0.000        0.000        0.000        0.000
 20615:        0.000        0.000        0.000        0.000        0.000
 20620:        0.000        0.000        0.000        0.000        0.000
 20625:        0.000        0.000        0.000        0.000        0.000
 20630:        0.000        0.000        0.000        0.000        0.000
 20635:        0.000        0.000        0.000        0.000        0.000
 20640:        0.000        0.000        0.000        0.000        0.000
 20645:        0.000        0.000        0.000        0.000        0.000
 20650:        0.000        0.000        0.000        0.000        0.000
 20655:        0.000        0.000        0.000        0.000        0.000
 20660:        0.000        0.000        0.000        0.000        0.000
 20665:        0.000        0.000        0.000        0.000        0.000
 20670:        0.000        0.000        0.000        0.000        0.000
 20675:        0.000        0.000        0.000        0.000        0.000
 20680:        0.000        0.000        0.000        0.000        0.000
 20685:        0.000        0.000        0.000        0.000        0.000
 20690:        0.000        0.000        0.000        0.000        0.000
 20695:        0.000        0.000        0.000        0.000        0.000
 20700:        0.000        0.000        0.000        0.000        0.000
 20705:        0.000        0.000        0.000        0.000        0.000
 20710:        0.000        0.000        0.000        0.000        0.000
 20715:        0.000        0.000        0.000        0.000        0.000
 20720:        0.000        0.000        0.000        0.000        0.000
 20725:        0.000        0.000        0.000        0.000        0.000
 20730:        0.000        0.000        0.000        0.000        0.000
 20735:        0.000        0.000        0.000        0.000        0.000
 20740:        0.000        0.000        0.000        0.000        0.000
 20745:        0.000        0.000        0.000        0.000        0.000
 20750:        0.000        0.000        0.000        0.000        0.000
 20755:        0.000        0.000        0.000        0.000        0.000
 20760:        0.000        0.000        0.000        0.000        0.000
 20765:        0.000        0.000        0.000        0.000        0.000
 20770:        0.000        0.000        0.000        0.000        0.000
 20775:        0.000        0.000        0.000        0.000        0.000
 20780:        0.000        0.000        0.000        0.000        0.000
 20785:        0.000        0.000        0.000        0.000        0.000
 20790:        0.000        0.000        0.000        0.000        0.000
 20795:        0.000        0.000        0.000        0.000        0.000
 20800:        0.000        0.000        0.000        0.000        0.000
 20805:        0.000        0.000        0.000        0.000        0.000
 20810:        0.000        0.000        0.000        0.000        0.000
 20815:        0.000        0.000        0.000        0.000        0.000
 20820:        0.000        0.000        0.000        0.000        0.000
 20825:        0.000        0.000        0.000        0.000        0.000
 20830:        0.000        0.000        0.000        0.000        0.000
 20835:        0.000        0.000        0.000        0.000        0.000
 20840:        0.000        0.000        0.000        0.000        0.000
 20845:        0.000        0.000        0.000        0.000        0.000
 20850:        0.000        0.000        0.000        0.000        0.000
 20855:        0.000        0.000        0.000        0.000        0.000
 20860:        0.000        0.000        0.000        0.000        0.000
 20865:        0.000        0.000        0.000        0.000        0.000
 20870:        0.000        0.000        0.000        0.000        0.000
 20875:        0.000        0.000        0.000        0.000        0.000
 20880:        0.000        0.000        0.000        0.000        0.000
 20885:        0.000        0.000        0.000        0.000        0.000
 20890:        0.000        0.000        0.000        0.000        0.000
 20895:        0.000        0.000        0.000        0.000        0.000
 20900:        0.000        0.000        0.000        0.000        0.000
 20905:        0.000        0.000        0.000        0.000        0.000
 20910:        0.000        0.000        0.000        0.000        0.000
 20915:        0.000        0.000        0.000        0.000        0.000
 20920:        0.000        0.000        0.000        0.000        0.000
 20925:        0.000        0.000        0.000        0.000        0.000
 20930:        0.000        0.000        0.000        0.000        0.000
 20935:        0.000        0.000        0.000        0.000        0.000
 20940:        0.000        0.000        0.000        0.000        0.000
 20945:        0.000        0.000        0.000        0.000        0.000
 20950:        0.000        0.000        0.000        0.000        0.000
 20955:        0.000        0.000        0.000        0.000        0.000
 20960:        0.000        0.000        0.000        0.000        0.000
 20965:        0.000        0.000        0.000        0.000        0.000
 20970:        0.000        0.000        0.000        0.000        0.000
 20975:        0.000        0.000        0.000        0.000        0.000
 20980:        0.000        0.000        0.000        0.000        0.000
 20985:        0.000        0.000        0.000        0.000        0.000
 20990:        0.000        0.000        0.000        0.000        0.000
 20995:        0.000        0.000        0.000        0.000        0.000
 21000:        0.000        0.000        0.000        0.000        0.000
 21005:        0.000        0.000        0.000        0.000        0.000
 21010:        0.000        0.000        0.000        0.000        0.000
 21015:        0.000        0.000        0.000        0.000        0.000
 21020:        0.000        0.000        0.000        0.000        0.000
 21025:        0.000        0.000        0.000        0.000        0.000
 21030:        0.000        0.000        0.000        0.000        0.000
 21035:        0.000        0.000        0.000        0.000        0.000
 21040:        0.000        0.000        0.000        0.000        0.000
 21045:        0.000        0.000        0.000        0.000        0.000
 21050:        0.000        0.000        0.000        0.000        0.000
 21055:        0.000        0.000        0.000        0.000        0.000
 21060:        0.000        0.000        0.000        0.000        0.000
 21065:        0.000        0.000        0.000        0.000        0.000
 21070:        0.000        0.000        0.000        0.000        0.000
 21075:        0.000        0.000        0.000        0.000        0.000
 21080:        0.000        0.000        0.000        0.000        0.000
 21085:        0.000        0.000        0.000        0.000        0.000
 21090:        0.000        0.000        0.000        0.000        0.000
 21095:        0.000        0.000        0.000        0.000        0.000
 21100:        0.000        0.000        0.000        0.000        0.000
 21105:        0.000        0.000        0.000        0.000        0.000
 21110:        0.000        0.000        0.000        0.000        0.000
 21115:        0.000        0.000        0.000        0.000        0.000
 21120:        0.000        0.000        0.000        0.000        0.000
 21125:        0.000        0.000        0.000        0.000        0.000
 21130:        0.000        0.000        0.000        0.000        0.000
 21135:        0.000        0.000        0.000        0.000        0.000
 21140:        0.000        0.000        0.000        0.000        0.000
 21145:        0.000        0.000        0.000        0.000        0.000
 21150:        0.000        0.000        0.000        0.000        0.000
 21155:        0.000        0.000        0.000        0.000        0.000
 21160:        0.000        0.000        0.000        0.000        0.000
 21165:        0.000        0.000        0.000        0.000        0.000
 21170:        0.000        0.000        0.000        0.000        0.000
 21175:        0.000        0.000        0.000        0.000        0.000
 21180:        0.000        0.000        0.000        0.000        0.000
 21185:        0.000        0.000        0.000        0.000        0.000
 21190:        0.000        0.000        0.000        0.000        0.000
 21195:        0.000        0.000        0.000        0.000        0.000
 21200:        0.000        0.000        0.000        0.000        0.000
 21205:        0.000        0.000        0.000        0.000        0.000
 21210:        0.000        0.000        0.000        0.000        0.000
 21215:        0.000        0.000        0.000        0.000        0.000
 21220:        0.000        0.000        0.000        0.000        0.000
 21225:        0.000        0.000        0.000        0.000        0.000
 21230:        0.000        0.000        0.000        0.000        0.000
 21235:        0.000        0.000        0.000        0.000        0.000
 21240:        0.000        0.000        0.000        0.000        0.000
 21245:        0.000        0.000        0.000        0.000        0.000
 21250:        0.000        0.000        0.000        0.000        0.000
 21255:        0.000        0.000        0.000        0.000        0.000
 21260:        0.000        0.000        0.000        0.000        0.000
 21265:        0.000        0.000        0.000        0.000        0.000
 21270:        0.000        0.000        0.000        0.000        0.000
 21275:        0.000        0.000        0.000        0.000        0.000
 21280:        0.000        0.000        0.000        0.000        0.000
 21285:        0.000        0.000        0.000        0.000        0.000
 21290:        0.000        0.000        0.000        0.000        0.000
 21295:        0.000        0.000        0.000        0.000        0.000
 21300:        0.000        0.000        0.000        0.000        0.000
 21305:        0.000        0.000        0.000        0.000        0.000
 21310:        0.000        0.000        0.000        0.000        0.000
 21315:        0.000        0.000        0.000        0.000        0.000
 21320:        0.000        0.000        0.000        0.000        0.000
 21325:        0.000        0.000        0.000        0.000        0.000
 21330:        0.000        0.000        0.000        0.000        0.000
 21335:        0.000        0.000        0.000        0.000        0.000
 21340:        0.000        0.000        0.000        0.000        0.000
 21345:        0.000        0.000        0.000        0.000        0.000
 21350:        0.000        0.000        0.000        0.000        0.000
 21355:        0.000        0.000        0.000        0.000        0.000
 21360:        0.000        0.000        0.000        0.000        0.000
 21365:        0.000        0.000        0.000        0.000        0.000
 21370:        0.000        0.000        0.000        0.000        0.000
 21375:        0.000        0.000        0.000        0.000        0.000
 21380:        0.000        0.000        0.000        0.000        0.000
 21385:        0.000        0.000        0.000        0.000        0.000
 21390:        0.000        0.000        0.000        0.000        0.000
 21395:        0.000        0.000        0.000        0.000        0.000
 21400:        0.000        0.000        0.000        0.000        0.000
 21405:        0.000        0.000        0.000        0.000        0.000
 21410:        0.000        0.000        0.000        0.000        0.000
 21415:        0.000        0.000        0.000        0.000        0.000
 21420:        0.000        0.000        0.000        0.000        0.000
 21425:        0.000        0.000        0.000        0.000        0.000
 21430:        0.000        0.000        0.000        0.000        0.000
 21435:        0.000        0.000        0.000        0.000        0.000
 21440:        0.000        0.000        0.000        0.000        0.000
 21445:        0.000        0.000        0.000        0.000        0.000
 21450:        0.000        0.000        0.000        0.000        0.000
 21455:        0.000        0.000        0.000        0.000        0.000
 21460:        0.000        0.000        0.000        0.000        0.000
 21465:        0.000        0.000        0.000        0.000        0.000
 21470:        0.000        0.000        0.000        0.000        0.000
 21475:        0.000        0.000        0.000        0.000        0.000
 21480:        0.000        0.000        0.000        0.000        0.000
 21485:        0.000        0.000        0.000        0.000        0.000
 21490:        0.000        0.000        0.000        0.000        0.000
 21495:        0.000        0.000        0.000        0.000        0.000
 21500:        0.000        0.000        0.000        0.000        0.000
 21505:        0.000        0.000        0.000        0.000        0.000
 21510:        0.000        0.000        0.000        0.000        0.000
 21515:        0.000        0.000        0.000        0.000        0.000
 21520:        0.000        0.000        0.000        0.000        0.000
 21525:        0.000        0.000        0.000        0.000        0.000
 21530:        0.000        0.000        0.000        0.000        0.000
 21535:        0.000        0.000        0.000        0.000        0.000
 21540:        0.000        0.000        0.000        0.000        0.000
 21545:        0.000        0.000        0.000        0.000        0.000
 21550:        0.000        0.000        0.000        0.000        0.000
 21555:        0.000        0.000        0.000        0.000        0.000
 21560:        0.000        0.000        0.000        0.000        0.000
 21565:        0.000        0.000        0.000        0.000        0.000
 21570:        0.000        0.000        0.000        0.000        0.000
 21575:        0.000        0.000        0.000        0.000        0.000
 21580:        0.000        0.000        0.000        0.000        0.000
 21585:        0.000        0.000        0.000        0.000        0.000
 21590:        0.000        0.000        0.000        0.000        0.000
 21595:        0.000        0.000        0.000        0.000        0.000
 21600:        0.000        0.000        0.000        0.000        0.000
 21605:        0.000        0.000        0.000        0.000        0.000
 21610:        0.000        0.000        0.000        0.000        0.000
 21615:        0.000        0.000        0.000        0.000        0.000
 21620:        0.000        0.000        0.000        0.000        0.000
 21625:        0.000        0.000        0.000        0.000        0.000
 21630:        0.000        0.000        0.000        0.000        0.000
 21635:        0.000        0.000        0.000        0.000        0.000
 21640:        0.000        0.000        0.000        0.000        0.000
 21645:        0.000        0.000        0.000        0.000        0.000
 21650:        0.000        0.000        0.000        0.000        0.000
 21655:        0.000        0.000        0.000        0.000        0.000
 21660:        0.000        0.000        0.000        0.000        0.000
 21665:        0.000        0.000        0.000        0.000        0.000
 21670:        0.000        0.000        0.000        0.000        0.000
 21675:        0.000        0.000        0.000        0.000        0.000
 21680:        0.000        0.000        0.000        0.000        0.000
 21685:        0.000        0.000        0.000        0.000        0.000
 21690:        0.000        0.000        0.000        0.000        0.000
 21695:        0.000        0.000        0.000        0.000        0.000
 21700:        0.000        0.000        0.000        0.000        0.000
 21705:        0.000        0.000        0.000        0.000        0.000
 21710:        0.000        0.000        0.000        0.000        0.000
 21715:        0.000        0.000        0.000        0.000        0.000
 21720:        0.000        0.000        0.000        0.000        0.000
 21725:        0.000        0.000        0.000        0.000        0.000
 21730:        0.000        0.000        0.000        0.000        0.000
 21735:        0.000        0.000        0.000        0.000        0.000
 21740:        0.000        0.000        0.000        0.000        0.000
 21745:        0.000        0.000        0.000        0.000        0.000
 21750:        0.000        0.000        0.000        0.000        0.000
 21755:        0.000        0.000        0.000        0.000        0.000
 21760:        0.000        0.000        0.000        0.000        0.000
 21765:        0.000        0.000        0.000        0.000        0.000
 21770:        0.000        0.000        0.000        0.000        0.000
 21775:        0.000        0.000        0.000        0.000        0.000
 21780:        0.000        0.000        0.000        0.000        0.000
 21785:        0.000        0.000        0.000        0.000        0.000
 21790:        0.000        0.000        0.000        0.000        0.000
 21795:        0.000        0.000        0.000        0.000        0.000
 21800:        0.000        0.000        0.000        0.000        0.000
 21805:        0.000        0.000        0.000        0.000        0.000
 21810:        0.000        0.000        0.000        0.000        0.000
 21815:        0.000        0.000        0.000        0.000        0.000
 21820:        0.000        0.000        0.000        0.000        0.000
 21825:        0.000        0.000        0.000        0.000        0.000
 21830:        0.000        0.000        0.000        0.000        0.000
 21835:        0.000        0.000        0.000        0.000        0.000
 21840:        0.000        0.000        0.000        0.000        0.000
 21845:        0.000        0.000        0.000        0.000        0.000
 21850:        0.000        0.000        0.000        0.000        0.000
 21855:        0.000        0.000        0.000        0.000        0.000
 21860:        0.000        0.000        0.000        0.000        0.000
 21865:        0.000        0.000        0.000        0.000        0.000
 21870:        0.000        0.000        0.000        0.000        0.000
 21875:        0.000        0.000        0.000        0.000        0.000
 21880:        0.000        0.000        0.000        0.000        0.000
 21885:        0.000        0.000        0.000        0.000        0.000
 21890:        0.000        0.000        0.000        0.000        0.000
 21895:        0.000        0.000        0.000        0.000        0.000
 21900:        0.000        0.000        0.000        0.000        0.000
 21905:        0.000        0.000        0.000        0.000        0.000
 21910:        0.000        0.000        0.000        0.000        0.000
 21915:        0.000        0.000        0.000        0.000        0.000
 21920:        0.000        0.000        0.000        0.000        0.000
 21925:        0.000        0.000        0.000        0.000        0.000
 21930:        0.000        0.000        0.000        0.000        0.000
 21935:        0.000        0.000        0.000        0.000        0.000
 21940:        0.000        0.000        0.000        0.000        0.000
 21945:        0.000        0.000        0.000        0.000        0.000
 21950:        0.000        0.000        0.000        0.000        0.000
 21955:        0.000        0.000        0.000        0.000        0.000
 21960:        0.000        0.000        0.000        0.000        0.000
 21965:        0.000        0.000        0.000        0.000        0.000
 21970:        0.000        0.000        0.000        0.000        0.000
 21975:        0.000        0.000        0.000        0.000        0.000
 21980:        0.000        0.000        0.000        0.000        0.000
 21985:        0.000        0.000        0.000        0.000        0.000
 21990:        0.000        0.000        0.000        0.000        0.000
 21995:        0.000        0.000        0.000        0.000        0.000
 22000:        0.000        0.000        0.000        0.000        0.000
 22005:        0.000        0.000        0.000        0.000        0.000
 22010:        0.000        0.000        0.000        0.000        0.000
 22015:        0.000        0.000        0.000        0.000        0.000
 22020:        0.000        0.000        0.000        0.000        0.000
 22025:        0.000        0.000        0.000        0.000        0.000
 22030:        0.000        0.000        0.000        0.000        0.000
 22035:        0.000        0.000        0.000        0.000        0.000
 22040:        0.000        0.000        0.000        0.000        0.000
 22045:        0.000        0.000        0.000        0.000        0.000
 22050:        0.000        0.000        0.000        0.000        0.000
 22055:        0.000        0.000        0.000        0.000        0.000
 22060:        0.000        0.000        0.000        0.000        0.000
 22065:        0.000        0.000        0.000        0.000        0.000
 22070:        0.000        0.000        0.000        0.000        0.000
 22075:        0.000        0.000        0.000        0.000        0.000
 22080:        0.000        0.000        0.000        0.000        0.000
 22085:        0.000        0.000        0.000        0.000        0.000
 22090:        0.000        0.000        0.000        0.000        0.000
 22095:        0.000        0.000        0.000        0.000        0.000
 22100:        0.000        0.000        0.000        0.000        0.000
 22105:        0.000        0.000        0.000        0.000        0.000
 22110:        0.000        0.000        0.000        0.000        0.000
 22115:        0.000        0.000        0.000        0.000        0.000
 22120:        0.000        0.000        0.000        0.000        0.000
 22125:        0.000        0.000        0.000        0.000        0.000
 22130:        0.000        0.000        0.000        0.000        0.000
 22135:        0.000        0.000        0.000        0.000        0.000
 22140:        0.000        0.000        0.000        0.000        0.000
 22145:        0.000        0.000        0.000        0.000        0.000
 22150:        0.000        0.000        0.000        0.000        0.000
 22155:        0.000        0.000        0.000        0.000        0.000
 22160:        0.000        0.000        0.000        0.000        0.000
 22165:        0.000        0.000        0.000        0.000        0.000
 22170:        0.000        0.000        0.000        0.000        0.000
 22175:        0.000        0.000        0.000        0.000        0.000
 22180:        0.000        0.000        0.000        0.000        0.000
 22185:        0.000        0.000        0.000        0.000        0.000
 22190:        0.000        0.000        0.000        0.000        0.000
 22195:        0.000        0.000        0.000        0.000        0.000
 22200:        0.000        0.000        0.000        0.000        0.000
 22205:        0.000        0.000        0.000        0.000        0.000
 22210:        0.000        0.000        0.000        0.000        0.000
 22215:        0.000        0.000        0.000        0.000        0.000
 22220:        0.000        0.000        0.000        0.000        0.000
 22225:        0.000        0.000        0.000        0.000        0.000
 22230:        0.000        0.000        0.000        0.000        0.000
 22235:        0.000        0.000        0.000        0.000        0.000
 22240:        0.000        0.000        0.000        0.000        0.000
 22245:        0.000        0.000        0.000        0.000        0.000
 22250:        0.000        0.000        0.000        0.000        0.000
 22255:        0.000        0.000        0.000        0.000        0.000
 22260:        0.000        0.000        0.000        0.000        0.000
 22265:        0.000        0.000        0.000        0.000        0.000
 22270:        0.000        0.000        0.000        0.000        0.000
 22275:        0.000        0.000        0.000        0.000        0.000
 22280:        0.000        0.000        0.000        0.000        0.000
 22285:        0.000        0.000        0.000        0.000        0.000
 22290:        0.000        0.000        0.000        0.000        0.000
 22295:        0.000        0.000        0.000        0.000        0.000
 22300:        0.000        0.000        0.000        0.000        0.000
 22305:        0.000        0.000        0.000        0.000        0.000
 22310:        0.000        0.000        0.000        0.000        0.000
 22315:        0.000        0.000        0.000        0.000        0.000
 22320:        0.000        0.000        0.000        0.000        0.000
 22325:        0.000        0.000        0.000        0.000        0.000
 22330:        0.000        0.000        0.000        0.000        0.000
 22335:        0.000        0.000        0.000        0.000        0.000
 22340:        0.000        0.000        0.000        0.000        0.000
 22345:        0.000        0.000        0.000        0.000        0.000
 22350:        0.000        0.000        0.000        0.000        0.000
 22355:        0.000        0.000        0.000        0.000        0.000
 22360:        0.000        0.000        0.000        0.000        0.000
 22365:        0.000        0.000        0.000        0.000        0.000
 22370:        0.000        0.000        0.000        0.000        0.000
 22375:        0.000        0.000        0.000        0.000        0.000
 22380:        0.000        0.000        0.000        0.000        0.000
 22385:        0.000        0.000        0.000        0.000        0.000
 22390:        0.000        0.000        0.000        0.000        0.000
 22395:        0.000        0.000        0.000        0.000        0.000
 22400:        0.000        0.000        0.000        0.000        0.000
 22405:        0.000        0.000        0.000        0.000        0.000
 22410:        0.000        0.000        0.000        0.000        0.000
 22415:        0.000        0.000        0.000        0.000        0.000
 22420:        0.000        0.000        0.000        0.000        0.000
 22425:        0.000        0.000        0.000        0.000        0.000
 22430:        0.000        0.000        0.000        0.000        0.000
 22435:        0.000        0.000        0.000        0.000        0.000
 22440:        0.000        0.000        0.000        0.000        0.000
 22445:        0.000        0.000        0.000        0.000        0.000
 22450:        0.000        0.000        0.000        0.000        0.000
 22455:        0.000        0.000        0.000        0.000        0.000
 22460:        0.000        0.000        0.000        0.000        0.000
 22465:        0.000        0.000        0.000        0.000        0.000
 22470:        0.000        0.000        0.000        0.000        0.000
 22475:        0.000        0.000        0.000        0.000        0.000
 22480:        0.000        0.000        0.000        0.000        0.000
 22485:        0.000        0.000        0.000        0.000        0.000
 22490:        0.000        0.000        0.000        0.000        0.000
 22495:        0.000        0.000        0.000        0.000        0.000
 22500:        0.000        0.000        0.000        0.000        0.000
 22505:        0.000        0.000        0.000        0.000        0.000
 22510:        0.000        0.000        0.000        0.000        0.000
 22515:        0.000        0.000        0.000        0.000        0.000
 22520:        0.000        0.000        0.000        0.000        0.000
 22525:        0.000        0.000        0.000        0.000        0.000
 22530:        0.000        0.000        0.000        0.000        0.000
 22535:        0.000        0.000        0.000        0.000        0.000
 22540:        0.000        0.000        0.000        0.000        0.000
 22545:        0.000        0.000        0.000        0.000        0.000
 22550:        0.000        0.000        0.000        0.000        0.000
 22555:        0.000        0.000        0.000        0.000        0.000
 22560:        0.000        0.000        0.000        0.000        0.000
 22565:        0.000        0.000        0.000        0.000        0.000
 22570:        0.000        0.000        0.000        0.000        0.000
 22575:        0.000        0.000        0.000        0.000        0.000
 22580:        0.000        0.000        0.000        0.000        0.000
 22585:        0.000        0.000        0.000        0.000        0.000
 22590:        0.000        0.000        0.000        0.000        0.000
 22595:        0.000        0.000        0.000        0.000        0.000
 22600:        0.000        0.000        0.000        0.000        0.000
 22605:        0.000        0.000        0.000        0.000        0.000
 22610:        0.000        0.000        0.000        0.000        0.000
 22615:        0.000        0.000        0.000        0.000        0.000
 22620:        0.000        0.000        0.000        0.000        0.000
 22625:        0.000        0.000        0.000        0.000        0.000
 22630:        0.000        0.000        0.000        0.000        0.000
 22635:        0.000        0.000        0.000        0.000        0.000
 22640:        0.000        0.000        0.000        0.000        0.000
 22645:        0.000        0.000        0.000        0.000        0.000
 22650:        0.000        0.000        0.000        0.000        0.000
 22655:        0.000        0.000        0.000        0.000        0.000
 22660:        0.000        0.000        0.000        0.000        0.000
 22665:        0.000        0.000        0.000        0.000        0.000
 22670:        0.000        0.000        0.000        0.000        0.000
 22675:        0.000        0.000        0.000        0.000        0.000
 22680:        0.000        0.000        0.000        0.000        0.000
 22685:        0.000        0.000        0.000        0.000        0.000
 22690:        0.000        0.000        0.000        0.000        0.000
 22695:        0.000        0.000        0.000        0.000        0.000
 22700:        0.000        0.000        0.000        0.000        0.000
 22705:        0.000        0.000        0.000        0.000        0.000
 22710:        0.000        0.000        0.000        0.000        0.000
 22715:        0.000        0.000        0.000        0.000        0.000
 22720:        0.000        0.000        0.000        0.000        0.000
 22725:        0.000        0.000        0.000        0.000        0.000
 22730:        0.000        0.000        0.000        0.000        0.000
 22735:        0.000        0.000        0.000        0.000        0.000
 22740:        0.000        0.000        0.000        0.000        0.000
 22745:        0.000        0.000        0.000        0.000        0.000
 22750:        0.000        0.000        0.000        0.000        0.000
 22755:        0.000        0.000        0.000        0.000        0.000
 22760:        0.000        0.000        0.000        0.000        0.000
 22765:        0.000        0.000        0.000        0.000        0.000
 22770:        0.000        0.000        0.000        0.000        0.000
 22775:        0.000        0.000        0.000        0.000        0.000
 22780:        0.000        0.000        0.000        0.000        0.000
 22785:        0.000        0.000        0.000        0.000        0.000
 22790:        0.000        0.000        0.000        0.000        0.000
 22795:        0.000        0.000        0.000        0.000        0.000
 22800:        0.000        0.000        0.000        0.000        0.000
 22805:        0.000        0.000        0.000        0.000        0.000
 22810:        0.000        0.000        0.000        0.000        0.000
 22815:        0.000        0.000        0.000        0.000        0.000
 22820:        0.000        0.000        0.000        0.000        0.000
 22825:        0.000        0.000        0.000        0.000        0.000
 22830:        0.000        0.000        0.000        0.000        0.000
 22835:        0.000        0.000        0.000        0.000        0.000
 22840:        0.000        0.000        0.000        0.000        0.000
 22845:        0.000        0.000        0.000        0.000        0.000
 22850:        0.000        0.000        0.000        0.000        0.000
 22855:        0.000        0.000        0.000        0.000        0.000
 22860:        0.000        0.000        0.000        0.000        0.000
 22865:        0.000        0.000        0.000        0.000        0.000
 22870:        0.000        0.000        0.000        0.000        0.000
 22875:        0.000        0.000        0.000        0.000        0.000
 22880:        0.000        0.000        0.000        0.000        0.000
 22885:        0.000        0.000        0.000        0.000        0.000
 22890:        0.000        0.000        0.000        0.000        0.000
 22895:        0.000        0.000        0.000        0.000        0.000
 22900:        0.000        0.000        0.000        0.000        0.000
 22905:        0.000        0.000        0.000        0.000        0.000
 22910:        0.000        0.000        0.000        0.000        0.000
 22915:        0.000        0.000        0.000        0.000        0.000
 22920:        0.000        0.000        0.000        0.000        0.000
 22925:        0.000        0.000        0.000        0.000        0.000
 22930:        0.000        0.000        0.000        0.000        0.000
 22935:        0.000        0.000        0.000        0.000        0.000
 22940:        0.000        0.000        0.000        0.000        0.000
 22945:        0.000        0.000        0.000        0.000        0.000
 22950:        0.000        0.000        0.000        0.000        0.000
 22955:        0.000        0.000        0.000        0.000        0.000
 22960:        0.000        0.000        0.000        0.000        0.000
 22965:        0.000        0.000        0.000        0.000        0.000
 22970:        0.000        0.000        0.000        0.000        0.000
 22975:        0.000        0.000        0.000        0.000        0.000
 22980:        0.000        0.000        0.000        0.000        0.000
 22985:        0.000        0.000        0.000        0.000        0.000
 22990:        0.000        0.000        0.000        0.000        0.000
 22995:        0.000        0.000        0.000        0.000        0.000
 23000:        0.000        0.000        0.000        0.000        0.000
 23005:        0.000        0.000        0.000        0.000        0.000
 23010:        0.000        0.000        0.000        0.000        0.000
 23015:        0.000        0.000        0.000        0.000        0.000
 23020:        0.000        0.000        0.000        0.000        0.000
 23025:        0.000        0.000        0.000        0.000        0.000
 23030:        0.000        0.000        0.000        0.000        0.000
 23035:        0.000        0.000        0.000        0.000        0.000
 23040:        0.000        0.000        0.000        0.000        0.000
 23045:        0.000        0.000        0.000        0.000        0.000
 23050:        0.000        0.000        0.000        0.000        0.000
 23055:        0.000        0.000        0.000        0.000        0.000
 23060:        0.000        0.000        0.000        0.000        0.000
 23065:        0.000        0.000        0.000        0.000        0.000
 23070:        0.000        0.000        0.000        0.000        0.000
 23075:        0.000        0.000        0.000        0.000        0.000
 23080:        0.000        0.000        0.000        0.000        0.000
 23085:        0.000        0.000        0.000        0.000        0.000
 23090:        0.000        0.000        0.000        0.000        0.000
 23095:        0.000        0.000        0.000        0.000        0.000
 23100:        0.000        0.000        0.000        0.000        0.000
 23105:        0.000        0.000        0.000        0.000        0.000
 23110:        0.000        0.000        0.000        0.000        0.000
 23115:        0.000        0.000        0.000        0.000        0.000
 23120:        0.000        0.000        0.000        0.000        0.000
 23125:        0.000        0.000        0.000        0.000        0.000
 23130:        0.000        0.000        0.000        0.000        0.000
 23135:        0.000        0.000        0.000        0.000        0.000
 23140:        0.000        0.000        0.000        0.000        0.000
 23145:        0.000        0.000        0.000        0.000        0.000
 23150:        0.000        0.000        0.000        0.000        0.000
 23155:        0.000        0.000        0.000        0.000        0.000
 23160:        0.000        0.000        0.000        0.000        0.000
 23165:        0.000        0.000        0.000        0.000        0.000
 23170:        0.000        0.000        0.000        0.000        0.000
 23175:        0.000        0.000        0.000        0.000        0.000
 23180:        0.000        0.000        0.000        0.000        0.000
 23185:        0.000        0.000        0.000        0.000        0.000
 23190:        0.000        0.000        0.000        0.000        0.000
 23195:        0.000        0.000        0.000        0.000        0.000
 23200:        0.000        0.000        0.000        0.000        0.000
 23205:        0.000        0.000        0.000        0.000        0.000
 23210:        0.000        0.000        0.000        0.000        0.000
 23215:        0.000        0.000        0.000        0.000        0.000
 23220:        0.000        0.000        0.000        0.000        0.000
 23225:        0.000        0.000        0.000        0.000        0.000
 23230:        0.000        0.000        0.000        0.000        0.000
 23235:        0.000        0.000        0.000        0.000        0.000
 23240:        0.000        0.000        0.000        0.000        0.000
 23245:        0.000        0.000        0.000        0.000        0.000
 23250:        0.000        0.000        0.000        0.000        0.000
 23255:        0.000        0.000        0.000        0.000        0.000
 23260:        0.000        0.000        0.000        0.000        0.000
 23265:        0.000        0.000        0.000        0.000        0.000
 23270:        0.000        0.000        0.000        0.000        0.000
 23275:        0.000        0.000        0.000        0.000        0.000
 23280:        0.000        0.000        0.000        0.000        0.000
 23285:        0.000        0.000        0.000        0.000        0.000
 23290:        0.000        0.000        0.000        0.000        0.000
 23295:        0.000        0.000        0.000        0.000        0.000
 23300:        0.000        0.000        0.000        0.000        0.000
 23305:        0.000        0.000        0.000        0.000        0.000
 23310:        0.000        0.000        0.000        0.000        0.000
 23315:        0.000        0.000        0.000        0.000        0.000
 23320:        0.000        0.000        0.000        0.000        0.000
 23325:        0.000        0.000        0.000        0.000        0.000
 23330:        0.000        0.000        0.000        0.000        0.000
 23335:        0.000        0.000        0.000        0.000        0.000
 23340:        0.000        0.000        0.000        0.000        0.000
 23345:        0.000        0.000        0.000        0.000        0.000
 23350:        0.000        0.000        0.000        0.000        0.000
 23355:        0.000        0.000        0.000        0.000        0.000
 23360:        0.000        0.000        0.000        0.000        0.000
 23365:        0.000        0.000        0.000        0.000        0.000
 23370:        0.000        0.000        0.000        0.000        0.000
 23375:        0.000        0.000        0.000        0.000        0.000
 23380:        0.000        0.000        0.000        0.000        0.000
 23385:        0.000        0.000        0.000        0.000        0.000
 23390:        0.000        0.000        0.000        0.000        0.000
 23395:        0.000        0.000        0.000        0.000        0.000
 23400:        0.000        0.000        0.000        0.000        0.000
 23405:        0.000        0.000        0.000        0.000        0.000
 23410:        0.000        0.000        0.000        0.000        0.000
 23415:        0.000        0.000        0.000        0.000        0.000
 23420:        0.000        0.000        0.000        0.000        0.000
 23425:        0.000        0.000        0.000        0.000        0.000
 23430:        0.000        0.000        0.000        0.000        0.000
 23435:        0.000        0.000        0.000        0.000        0.000
 23440:        0.000        0.000        0.000        0.000        0.000
 23445:        0.000        0.000        0.000        0.000        0.000
 23450:        0.000        0.000        0.000        0.000        0.000
 23455:        0.000        0.000        0.000        0.000        0.000
 23460:        0.000        0.000        0.000        0.000        0.000
 23465:        0.000        0.000        0.000        0.000        0.000
 23470:        0.000        0.000        0.000        0.000        0.000
 23475:        0.000        0.000        0.000        0.000        0.000
 23480:        0.000        0.000        0.000        0.000        0.000
 23485:        0.000        0.000        0.000        0.000        0.000
 23490:        0.000        0.000        0.000        0.000        0.000
 23495:        0.000        0.000        0.000        0.000        0.000
 23500:        0.000        0.000        0.000        0.000        0.000
 23505:        0.000        0.000        0.000        0.000        0.000
 23510:        0.000        0.000        0.000        0.000        0.000
 23515:        0.000        0.000        0.000        0.000        0.000
 23520:        0.000        0.000        0.000        0.000        0.000
 23525:        0.000        0.000        0.000        0.000        0.000
 23530:        0.000        0.000        0.000        0.000        0.000
 23535:        0.000        0.000        0.000        0.000        0.000
 23540:        0.000        0.000        0.000        0.000        0.000
 23545:        0.000        0.000        0.000        0.000        0.000
 23550:        0.000        0.000        0.000        0.000        0.000
 23555:        0.000        0.000        0.000        0.000        0.000
 23560:        0.000        0.000        0.000        0.000        0.000
 23565:        0.000        0.000        0.000        0.000        0.000
 23570:        0.000        0.000        0.000        0.000        0.000
 23575:        0.000        0.000        0.000        0.000        0.000
 23580:        0.000        0.000        0.000        0.000        0.000
 23585:        0.000        0.000        0.000        0.000        0.000
 23590:        0.000        0.000        0.000        0.000        0.000
 23595:        0.000        0.000        0.000        0.000        0.000
 23600:        0.000        0.000        0.000        0.000        0.000
 23605:        0.000        0.000        0.000        0.000        0.000
 23610:        0.000        0.000        0.000        0.000        0.000
 23615:        0.000        0.000        0.000        0.000        0.000
 23620:        0.000        0.000        0.000        0.000        0.000
 23625:        0.000        0.000        0.000        0.000        0.000
 23630:        0.000        0.000        0.000        0.000        0.000
 23635:        0.000        0.000        0.000        0.000        0.000
 23640:        0.000        0.000        0.000        0.000        0.000
 23645:        0.000        0.000        0.000        0.000        0.000
 23650:        0.000        0.000        0.000        0.000        0.000
 23655:        0.000        0.000        0.000        0.000        0.000
 23660:        0.000        0.000        0.000        0.000        0.000
 23665:        0.000        0.000        0.000        0.000        0.000
 23670:        0.000        0.000        0.000        0.000        0.000
 23675:        0.000        0.000        0.000        0.000        0.000
 23680:        0.000        0.000        0.000        0.000        0.000
 23685:        0.000        0.000        0.000        0.000        0.000
 23690:        0.000        0.000        0.000        0.000        0.000
 23695:        0.000        0.000        0.000        0.000        0.000
 23700:        0.000        0.000        0.000        0.000        0.000
 23705:        0.000        0.000        0.000        0.000        0.000
 23710:        0.000        0.000        0.000        0.000        0.000
 23715:        0.000        0.000        0.000        0.000        0.000
 23720:        0.000        0.000        0.000        0.000        0.000
 23725:        0.000        0.000        0.000        0.000        0.000
 23730:        0.000        0.000        0.000        0.000        0.000
 23735:        0.000        0.000        0.000        0.000        0.000
 23740:        0.000        0.000        0.000        0.000        0.000
 23745:        0.000        0.000        0.000        0.000        0.000
 23750:        0.000        0.000        0.000        0.000        0.000
 23755:        0.000        0.000        0.000        0.000        0.000
 23760:        0.000        0.000        0.000        0.000        0.000
 23765:        0.000        0.000        0.000        0.000        0.000
 23770:        0.000        0.000        0.000        0.000        0.000
 23775:        0.000        0.000        0.000        0.000        0.000
 23780:        0.000        0.000        0.000        0.000        0.000
 23785:        0.000        0.000        0.000        0.000        0.000
 23790:        0.000        0.000        0.000        0.000        0.000
 23795:        0.000        0.000        0.000        0.000        0.000
 23800:        0.000        0.000        0.000        0.000        0.000
 23805:        0.000        0.000        0.000        0.000        0.000
 23810:        0.000        0.000        0.000        0.000        0.000
 23815:        0.000        0.000        0.000        0.000        0.000
 23820:        0.000        0.000        0.000        0.000        0.000
 23825:        0.000        0.000        0.000        0.000        0.000
 23830:        0.000        0.000        0.000        0.000        0.000
 23835:        0.000        0.000        0.000        0.000        0.000
 23840:        0.000        0.000        0.000        0.000        0.000
 23845:        0.000        0.000        0.000        0.000        0.000
 23850:        0.000        0.000        0.000        0.000        0.000
 23855:        0.000        0.000        0.000        0.000        0.000
 23860:        0.000        0.000        0.000        0.000        0.000
 23865:        0.000        0.000        0.000        0.000        0.000
 23870:        0.000        0.000        0.000        0.000        0.000
 23875:        0.000        0.000        0.000        0.000        0.000
 23880:        0.000        0.000        0.000        0.000        0.000
 23885:        0.000        0.000        0.000        0.000        0.000
 23890:        0.000        0.000        0.000        0.000        0.000
 23895:        0.000        0.000        0.000        0.000        0.000
 23900:        0.000        0.000        0.000        0.000        0.000
 23905:        0.000        0.000        0.000        0.000        0.000
 23910:        0.000        0.000        0.000        0.000        0.000
 23915:        0.000        0.000        0.000        0.000        0.000
 23920:        0.000        0.000        0.000        0.000        0.000
 23925:        0.000        0.000        0.000        0.000        0.000
 23930:        0.000        0.000        0.000        0.000        0.000
 23935:        0.000        0.000        0.000        0.000        0.000
 23940:        0.000        0.000        0.000        0.000        0.000
 23945:        0.000        0.000        0.000        0.000        0.000
 23950:        0.000        0.000        0.000        0.000        0.000
 23955:        0.000        0.000        0.000        0.000        0.000
 23960:        0.000        0.000        0.000        0.000        0.000
 23965:        0.000        0.000        0.000        0.000        0.000
 23970:        0.000        0.000        0.000        0.000        0.000
 23975:        0.000        0.000        0.000        0.000        0.000
 23980:        0.000        0.000        0.000        0.000        0.000
 23985:        0.000        0.000        0.000        0.000        0.000
 23990:        0.000        0.000        0.000        0.000        0.000
 23995:        0.000        0.000        0.000        0.000        0.000
 24000:        0.000        0.000        0.000        0.000        0.000
 24005:        0.000        0.000        0.000        0.000        0.000
 24010:        0.000        0.000        0.000        0.000        0.000
 24015:        0.000        0.000        0.000        0.000        0.000
 24020:        0.000        0.000        0.000        0.000        0.000
 24025:        0.000        0.000        0.000        0.000        0.000
 24030:        0.000        0.000        0.000        0.000        0.000
 24035:        0.000        0.000        0.000        0.000        0.000
 24040:        0.000        0.000        0.000        0.000        0.000
 24045:        0.000        0.000        0.000        0.000        0.000
 24050:        0.000        0.000        0.000        0.000        0.000
 24055:        0.000        0.000        0.000        0.000        0.000
 24060:        0.000        0.000        0.000        0.000        0.000
 24065:        0.000        0.000        0.000        0.000        0.000
 24070:        0.000        0.000        0.000        0.000        0.000
 24075:        0.000        0.000        0.000        0.000        0.000
 24080:        0.000        0.000        0.000        0.000        0.000
 24085:        0.000        0.000        0.000        0.000        0.000
 24090:        0.000        0.000        0.000        0.000        0.000
 24095:        0.000        0.000        0.000        0.000        0.000
 24100:        0.000        0.000        0.000        0.000        0.000
 24105:        0.000        0.000        0.000        0.000        0.000
 24110:        0.000        0.000        0.000        0.000        0.000
 24115:        0.000        0.000        0.000        0.000        0.000
 24120:        0.000        0.000        0.000        0.000        0.000
 24125:        0.000        0.000        0.000        0.000        0.000
 24130:        0.000        0.000        0.000        0.000        0.000
 24135:        0.000        0.000        0.000        0.000        0.000
 24140:        0.000        0.000        0.000        0.000        0.000
 24145:        0.000        0.000        0.000        0.000        0.000
 24150:        0.000        0.000        0.000        0.000        0.000
 24155:        0.000        0.000        0.000        0.000        0.000
 24160:        0.000        0.000        0.000        0.000        0.000
 24165:        0.000        0.000        0.000        0.000        0.000
 24170:        0.000        0.000        0.000        0.000        0.000
 24175:        0.000        0.000        0.000        0.000        0.000
 24180:        0.000        0.000        0.000        0.000        0.000
 24185:        0.000        0.000        0.000        0.000        0.000
 24190:        0.000        0.000        0.000        0.000        0.000
 24195:        0.000        0.000        0.000        0.000        0.000
 24200:        0.000        0.000        0.000        0.000        0.000
 24205:        0.000        0.000        0.000        0.000        0.000
 24210:        0.000        0.000        0.000        0.000        0.000
 24215:        0.000        0.000        0.000        0.000        0.000
 24220:        0.000        0.000        0.000        0.000        0.000
 24225:        0.000        0.000        0.000        0.000        0.000
 24230:        0.000        0.000        0.000        0.000        0.000
 24235:        0.000        0.000        0.000        0.000        0.000
 24240:        0.000        0.000        0.000        0.000        0.000
 24245:        0.000        0.000        0.000        0.000        0.000
 24250:        0.000        0.000        0.000        0.000        0.000
 24255:        0.000        0.000        0.000        0.000        0.000
 24260:        0.000        0.000        0.000        0.000        0.000
 24265:        0.000        0.000        0.000        0.000        0.000
 24270:        0.000        0.000        0.000        0.000        0.000
 24275:        0.000        0.000        0.000        0.000        0.000
 24280:        0.000        0.000        0.000        0.000        0.000
 24285:        0.000        0.000        0.000        0.000        0.000
 24290:        0.000        0.000        0.000        0.000        0.000
 24295:        0.000        0.000        0.000        0.000        0.000
 24300:        0.000        0.000        0.000        0.000        0.000
 24305:        0.000        0.000        0.000        0.000        0.000
 24310:        0.000        0.000        0.000        0.000        0.000
 24315:        0.000        0.000        0.000        0.000        0.000
 24320:        0.000        0.000        0.000        0.000        0.000
 24325:        0.000        0.000        0.000        0.000        0.000
 24330:        0.000        0.000        0.000        0.000        0.000
 24335:        0.000        0.000        0.000        0.000        0.000
 24340:        0.000        0.000        0.000        0.000        0.000
 24345:        0.000        0.000        0.000        0.000        0.000
 24350:        0.000        0.000        0.000        0.000        0.000
 24355:        0.000        0.000        0.000        0.000        0.000
 24360:        0.000        0.000        0.000        0.000        0.000
 24365:        0.000        0.000        0.000        0.000        0.000
 24370:        0.000        0.000        0.000        0.000        0.000
 24375:        0.000        0.000        0.000        0.000        0.000
 24380:        0.000        0.000        0.000        0.000        0.000
 24385:        0.000        0.000        0.000        0.000        0.000
 24390:        0.000        0.000        0.000        0.000        0.000
 24395:        0.000        0.000        0.000        0.000        0.000
 24400:        0.000        0.000        0.000        0.000        0.000
 24405:        0.000        0.000        0.000        0.000        0.000
 24410:        0.000        0.000        0.000        0.000        0.000
 24415:        0.000        0.000        0.000        0.000        0.000
 24420:        0.000        0.000        0.000        0.000        0.000
 24425:        0.000        0.000        0.000        0.000        0.000
 24430:        0.000        0.000        0.000        0.000        0.000
 24435:        0.000        0.000        0.000        0.000        0.000
 24440:        0.000        0.000        0.000        0.000        0.000
 24445:        0.000        0.000        0.000        0.000        0.000
 24450:        0.000        0.000        0.000        0.000        0.000
 24455:        0.000        0.000        0.000        0.000        0.000
 24460:        0.000        0.000        0.000        0.000        0.000
 24465:        0.000        0.000        0.000        0.000        0.000
 24470:        0.000        0.000        0.000        0.000        0.000
 24475:        0.000        0.000        0.000        0.000        0.000
 24480:        0.000        0.000        0.000        0.000        0.000
 24485:        0.000        0.000        0.000        0.000        0.000
 24490:        0.000        0.000        0.000        0.000        0.000
 24495:        0.000        0.000        0.000        0.000        0.000
 24500:        0.000        0.000        0.000        0.000        0.000
 24505:        0.000        0.000        0.000        0.000        0.000
 24510:        0.000        0.000        0.000        0.000        0.000
 24515:        0.000        0.000        0.000        0.000        0.000
 24520:        0.000        0.000        0.000        0.000        0.000
 24525:        0.000        0.000        0.000        0.000        0.000
 24530:        0.000        0.000        0.000        0.000        0.000
 24535:        0.000        0.000        0.000        0.000        0.000
 24540:        0.000        0.000        0.000        0.000        0.000
 24545:        0.000        0.000        0.000        0.000        0.000
 24550:        0.000        0.000        0.000        0.000        0.000
 24555:        0.000        0.000        0.000        0.000        0.000
 24560:        0.000        0.000        0.000        0.000        0.000
 24565:        0.000        0.000        0.000        0.000        0.000
 24570:        0.000        0.000        0.000        0.000        0.000
 24575:        0.000        0.000        0.000        0.000        0.000
 24580:        0.000        0.000        0.000        0.000        0.000
 24585:        0.000        0.000        0.000        0.000        0.000
 24590:        0.000        0.000        0.000        0.000        0.000
 24595:        0.000        0.000        0.000        0.000        0.000
 24600:        0.000        0.000        0.000        0.000        0.000
 24605:        0.000        0.000        0.000        0.000        0.000
 24610:        0.000        0.000        0.000        0.000        0.000
 24615:        0.000        0.000        0.000        0.000        0.000
 24620:        0.000        0.000        0.000        0.000        0.000
 24625:        0.000        0.000        0.000        0.000        0.000
 24630:        0.000        0.000        0.000        0.000        0.000
 24635:        0.000        0.000        0.000        0.000        0.000
 24640:        0.000        0.000        0.000        0.000        0.000
 24645:        0.000        0.000        0.000        0.000        0.000
 24650:        0.000        0.000        0.000        0.000        0.000
 24655:        0.000        0.000        0.000        0.000        0.000
 24660:        0.000        0.000        0.000        0.000        0.000
 24665:        0.000        0.000        0.000        0.000        0.000
 24670:        0.000        0.000        0.000        0.000        0.000
 24675:        0.000        0.000        0.000        0.000        0.000
 24680:        0.000        0.000        0.000        0.000        0.000
 24685:        0.000        0.000        0.000        0.000        0.000
 24690:        0.000        0.000        0.000        0.000        0.000
 24695:        0.000        0.000        0.000        0.000        0.000
 24700:        0.000        0.000        0.000        0.000        0.000
 24705:        0.000        0.000        0.000        0.000        0.000
 24710:        0.000        0.000        0.000        0.000        0.000
 24715:        0.000        0.000        0.000        0.000        0.000
 24720:        0.000        0.000        0.000        0.000        0.000
 24725:        0.000        0.000        0.000        0.000        0.000
 24730:        0.000        0.000        0.000        0.000        0.000
 24735:        0.000        0.000        0.000        0.000        0.000
 24740:        0.000        0.000        0.000        0.000        0.000
 24745:        0.000        0.000        0.000        0.000        0.000
 24750:        0.000        0.000        0.000        0.000        0.000
 24755:        0.000        0.000        0.000        0.000        0.000
 24760:        0.000        0.000        0.000        0.000        0.000
 24765:        0.000        0.000        0.000        0.000        0.000
 24770:        0.000        0.000        0.000        0.000        0.000
 24775:        0.000        0.000        0.000        0.000        0.000
 24780:        0.000        0.000        0.000        0.000        0.000
 24785:        0.000        0.000        0.000        0.000        0.000
 24790:        0.000        0.000        0.000        0.000        0.000
 24795:        0.000        0.000        0.000        0.000        0.000
 24800:        0.000        0.000        0.000        0.000        0.000
 24805:        0.000        0.000        0.000        0.000        0.000
 24810:        0.000        0.000        0.000        0.000        0.000
 24815:        0.000        0.000        0.000        0.000        0.000
 24820:        0.000        0.000        0.000        0.000        0.000
 24825:        0.000        0.000        0.000        0.000        0.000
 24830:        0.000        0.000        0.000        0.000        0.000
 24835:        0.000        0.000        0.000        0.000        0.000
 24840:        0.000        0.000        0.000        0.000        0.000
 24845:        0.000        0.000        0.000        0.000        0.000
 24850:        0.000        0.000        0.000        0.000        0.000
 24855:        0.000        0.000        0.000        0.000        0.000
 24860:        0.000        0.000        0.000        0.000        0.000
 24865:        0.000        0.000        0.000        0.000        0.000
 24870:        0.000        0.000        0.000        0.000        0.000
 24875:        0.000        0.000        0.000        0.000        0.000
 24880:        0.000        0.000        0.000        0.000        0.000
 24885:        0.000        0.000        0.000        0.000        0.000
 24890:        0.000        0.000        0.000        0.000        0.000
 24895:        0.000        0.000        0.000        0.000        0.000
 24900:        0.000        0.000        0.000        0.000        0.000
 24905:        0.000        0.000        0.000        0.000        0.000
 24910:        0.000        0.000        0.000        0.000        0.000
 24915:        0.000        0.000        0.000        0.000        0.000
 24920:        0.000        0.000        0.000        0.000        0.000
 24925:        0.000        0.000        0.000        0.000        0.000
 24930:        0.000        0.000        0.000        0.000        0.000
 24935:        0.000        0.000        0.000        0.000        0.000
 24940:        0.000        0.000        0.000        0.000        0.000
 24945:        0.000        0.000        0.000        0.000        0.000
 24950:        0.000        0.000        0.000        0.000        0.000
 24955:        0.000        0.000        0.000        0.000        0.000
 24960:        0.000        0.000        0.000        0.000        0.000
 24965:        0.000        0.000        0.000        0.000        0.000
 24970:        0.000        0.000        0.000        0.000        0.000
 24975:        0.000        0.000        0.000        0.000        0.000
 24980:        0.000        0.000        0.000        0.000        0.000
 24985:        0.000        0.000        0.000        0.000        0.000
 24990:        0.000        0.000        0.000        0.000        0.000
 24995:        0.000        0.000        0.000        0.000        0.000
 25000:        0.000        0.000        0.000        0.000        0.000
 25005:        0.000        0.000        0.000        0.000        0.000
 25010:        0.000        0.000        0.000        0.000        0.000
 25015:        0.000        0.000        0.000        0.000        0.000
 25020:        0.000        0.000        0.000        0.000        0.000
 25025:        0.000        0.000        0.000        0.000        0.000
 25030:        0.000        0.000        0.000        0.000        0.000
 25035:        0.000        0.000        0.000        0.000        0.000
 25040:        0.000        0.000        0.000        0.000        0.000
 25045:        0.000        0.000        0.000        0.000        0.000
 25050:        0.000        0.000        0.000        0.000        0.000
 25055:        0.000        0.000        0.000        0.000        0.000
 25060:        0.000        0.000        0.000        0.000        0.000
 25065:        0.000        0.000        0.000        0.000        0.000
 25070:        0.000        0.000        0.000        0.000        0.000
 25075:        0.000        0.000        0.000        0.000        0.000
 25080:        0.000        0.000        0.000        0.000        0.000
 25085:        0.000        0.000        0.000        0.000        0.000
 25090:        0.000        0.000        0.000        0.000        0.000
 25095:        0.000        0.000        0.000        0.000        0.000
 25100:        0.000        0.000        0.000        0.000        0.000
 25105:        0.000        0.000        0.000        0.000        0.000
 25110:        0.000        0.000        0.000        0.000        0.000
 25115:        0.000        0.000        0.000        0.000        0.000
 25120:        0.000        0.000        0.000        0.000        0.000
 25125:        0.000        0.000        0.000        0.000        0.000
 25130:        0.000        0.000        0.000        0.000        0.000
 25135:        0.000        0.000        0.000        0.000        0.000
 25140:        0.000        0.000        0.000        0.000        0.000
 25145:        0.000        0.000        0.000        0.000        0.000
 25150:        0.000        0.000        0.000        0.000        0.000
 25155:        0.000        0.000        0.000        0.000        0.000
 25160:        0.000        0.000        0.000        0.000        0.000
 25165:        0.000        0.000        0.000        0.000        0.000
 25170:        0.000        0.000        0.000        0.000        0.000
 25175:        0.000        0.000        0.000        0.000        0.000
 25180:        0.000        0.000        0.000        0.000        0.000
 25185:        0.000        0.000        0.000        0.000        0.000
 25190:        0.000        0.000        0.000        0.000        0.000
 25195:        0.000        0.000        0.000        0.000        0.000
 25200:        0.000        0.000        0.000        0.000        0.000
 25205:        0.000        0.000        0.000        0.000        0.000
 25210:        0.000        0.000        0.000        0.000        0.000
 25215:        0.000        0.000        0.000        0.000        0.000
 25220:        0.000        0.000        0.000        0.000        0.000
 25225:        0.000        0.000        0.000        0.000        0.000
 25230:        0.000        0.000        0.000        0.000        0.000
 25235:        0.000        0.000        0.000        0.000        0.000
 25240:        0.000        0.000        0.000        0.000        0.000
 25245:        0.000        0.000        0.000        0.000        0.000
 25250:        0.000        0.000        0.000        0.000        0.000
 25255:        0.000        0.000        0.000        0.000        0.000
 25260:        0.000        0.000        0.000        0.000        0.000
 25265:        0.000        0.000        0.000        0.000        0.000
 25270:        0.000        0.000        0.000        0.000        0.000
 25275:        0.000        0.000        0.000        0.000        0.000
 25280:        0.000        0.000        0.000        0.000        0.000
 25285:        0.000        0.000        0.000        0.000        0.000
 25290:        0.000        0.000        0.000        0.000        0.000
 25295:        0.000        0.000        0.000        0.000        0.000
 25300:        0.000        0.000        0.000        0.000        0.000
 25305:        0.000        0.000        0.000        0.000        0.000
 25310:        0.000        0.000        0.000        0.000        0.000
 25315:        0.000        0.000        0.000        0.000        0.000
 25320:        0.000        0.000        0.000        0.000        0.000
 25325:        0.000        0.000        0.000        0.000        0.000
 25330:        0.000        0.000        0.000        0.000        0.000
 25335:        0.000        0.000        0.000        0.000        0.000
 25340:        0.000        0.000        0.000        0.000        0.000
 25345:        0.000        0.000        0.000        0.000        0.000
 25350:        0.000        0.000        0.000        0.000        0.000
 25355:        0.000        0.000        0.000        0.000        0.000
 25360:        0.000        0.000        0.000        0.000        0.000
 25365:        0.000        0.000        0.000        0.000        0.000
 25370:        0.000        0.000        0.000        0.000        0.000
 25375:        0.000        0.000        0.000        0.000        0.000
 25380:        0.000        0.000        0.000        0.000        0.000
 25385:        0.000        0.000        0.000        0.000        0.000
 25390:        0.000        0.000        0.000        0.000        0.000
 25395:        0.000        0.000        0.000        0.000        0.000
 25400:        0.000        0.000        0.000        0.000        0.000
 25405:        0.000        0.000        0.000        0.000        0.000
 25410:        0.000        0.000        0.000        0.000        0.000
 25415:        0.000        0.000        0.000        0.000        0.000
 25420:        0.000        0.000        0.000        0.000        0.000
 25425:        0.000        0.000        0.000        0.000        0.000
 25430:        0.000        0.000        0.000        0.000        0.000
 25435:        0.000        0.000        0.000        0.000        0.000
 25440:        0.000        0.000        0.000        0.000        0.000
 25445:        0.000        0.000        0.000        0.000        0.000
 25450:        0.000        0.000        0.000        0.000        0.000
 25455:        0.000        0.000        0.000        0.000        0.000
 25460:        0.000        0.000        0.000        0.000        0.000
 25465:        0.000        0.000        0.000        0.000        0.000
 25470:        0.000        0.000        0.000        0.000        0.000
 25475:        0.000        0.000        0.000        0.000        0.000
 25480:        0.000        0.000        0.000        0.000        0.000
 25485:        0.000        0.000        0.000        0.000        0.000
 25490:        0.000        0.000        0.000        0.000        0.000
 25495:        0.000        0.000        0.000        0.000        0.000
 25500:        0.000        0.000        0.000        0.000        0.000
 25505:        0.000        0.000        0.000        0.000        0.000
 25510:        0.000        0.000        0.000        0.000        0.000
 25515:        0.000        0.000        0.000        0.000        0.000
 25520:        0.000        0.000        0.000        0.000        0.000
 25525:        0.000        0.000        0.000        0.000        0.000
 25530:        0.000        0.000        0.000        0.000        0.000
 25535:        0.000        0.000        0.000        0.000        0.000
 25540:        0.000        0.000        0.000        0.000        0.000
 25545:        0.000        0.000        0.000        0.000        0.000
 25550:        0.000        0.000        0.000        0.000        0.000
 25555:        0.000        0.000        0.000        0.000        0.000
 25560:        0.000        0.000        0.000        0.000        0.000
 25565:        0.000        0.000        0.000        0.000        0.000
 25570:        0.000        0.000        0.000        0.000        0.000
 25575:        0.000        0.000        0.000        0.000        0.000
 25580:        0.000        0.000        0.000        0.000        0.000
 25585:        0.000        0.000        0.000        0.000        0.000
 25590:        0.000        0.000        0.000        0.000        0.000
 25595:        0.000        0.000        0.000        0.000        0.000
 25600:        0.000        0.000        0.000        0.000        0.000
 25605:        0.000        0.000        0.000        0.000        0.000
 25610:        0.000        0.000        0.000        0.000        0.000
 25615:        0.000        0.000        0.000        0.000        0.000
 25620:        0.000        0.000        0.000        0.000        0.000
 25625:        0.000        0.000        0.000        0.000        0.000
 25630:        0.000        0.000        0.000        0.000        0.000
 25635:        0.000        0.000        0.000        0.000        0.000
 25640:        0.000        0.000        0.000        0.000        0.000
 25645:        0.000        0.000        0.000        0.000        0.000
 25650:        0.000        0.000        0.000        0.000        0.000
 25655:        0.000        0.000        0.000        0.000        0.000
 25660:        0.000        0.000        0.000        0.000        0.000
 25665:        0.000        0.000        0.000        0.000        0.000
 25670:        0.000        0.000        0.000        0.000        0.000
 25675:        0.000        0.000        0.000        0.000        0.000
 25680:        0.000        0.000        0.000        0.000        0.000
 25685:        0.000        0.000        0.000        0.000        0.000
 25690:        0.000        0.000        0.000        0.000        0.000
 25695:        0.000        0.000        0.000        0.000        0.000
 25700:        0.000        0.000        0.000        0.000        0.000
 25705:        0.000        0.000        0.000        0.000        0.000
 25710:        0.000        0.000        0.000        0.000        0.000
 25715:        0.000        0.000        0.000        0.000        0.000
 25720:        0.000        0.000        0.000        0.000        0.000
 25725:        0.000        0.000        0.000        0.000        0.000
 25730:        0.000        0.000        0.000        0.000        0.000
 25735:        0.000        0.000        0.000        0.000        0.000
 25740:        0.000        0.000        0.000        0.000        0.000
 25745:        0.000        0.000        0.000        0.000        0.000
 25750:        0.000        0.000        0.000        0.000        0.000
 25755:        0.000        0.000        0.000        0.000        0.000
 25760:        0.000        0.000        0.000        0.000        0.000
 25765:        0.000        0.000        0.000        0.000        0.000
 25770:        0.000        0.000        0.000        0.000        0.000
 25775:        0.000        0.000        0.000        0.000        0.000
 25780:        0.000        0.000        0.000        0.000        0.000
 25785:        0.000        0.000        0.000        0.000        0.000
 25790:        0.000        0.000        0.000        0.000        0.000
 25795:        0.000        0.000        0.000        0.000        0.000
 25800:        0.000        0.000        0.000        0.000        0.000
 25805:        0.000        0.000        0.000        0.000        0.000
 25810:        0.000        0.000        0.000        0.000        0.000
 25815:        0.000        0.000        0.000        0.000        0.000
 25820:        0.000        0.000        0.000        0.000        0.000
 25825:        0.000        0.000        0.000        0.000        0.000
 25830:        0.000        0.000        0.000        0.000        0.000
 25835:        0.000        0.000        0.000        0.000        0.000
 25840:        0.000        0.000        0.000        0.000        0.000
 25845:        0.000        0.000        0.000        0.000        0.000
 25850:        0.000        0.000        0.000        0.000        0.000
 25855:        0.000        0.000        0.000        0.000        0.000
 25860:        0.000        0.000        0.000        0.000        0.000
 25865:        0.000        0.000        0.000        0.000        0.000
 25870:        0.000        0.000        0.000        0.000        0.000
 25875:        0.000        0.000        0.000        0.000        0.000
 25880:        0.000        0.000        0.000        0.000        0.000
 25885:        0.000        0.000        0.000        0.000        0.000
 25890:        0.000        0.000        0.000        0.000        0.000
 25895:        0.000        0.000        0.000        0.000        0.000
 25900:        0.000        0.000        0.000        0.000        0.000
 25905:        0.000        0.000        0.000        0.000        0.000
 25910:        0.000        0.000        0.000        0.000        0.000
 25915:        0.000        0.000        0.000        0.000        0.000
 25920:        0.000        0.000        0.000        0.000        0.000
 25925:        0.000        0.000        0.000        0.000        0.000
 25930:        0.000        0.000        0.000        0.000        0.000
 25935:        0.000        0.000        0.000        0.000        0.000
 25940:        0.000        0.000        0.000        0.000        0.000
 25945:        0.000        0.000        0.000        0.000        0.000
 25950:        0.000        0.000        0.000        0.000        0.000
 25955:        0.000        0.000        0.000        0.000        0.000
 25960:        0.000        0.000        0.000        0.000        0.000
 25965:        0.000        0.000        0.000        0.000        0.000
 25970:        0.000        0.000        0.000        0.000        0.000
 25975:        0.000        0.000        0.000        0.000        0.000
 25980:        0.000        0.000        0.000        0.000        0.000
 25985:        0.000        0.000        0.000        0.000        0.000
 25990:        0.000        0.000        0.000        0.000        0.000
 25995:        0.000        0.000        0.000        0.000        0.000
 26000:        0.000        0.000        0.000        0.000        0.000
 26005:        0.000        0.000        0.000        0.000        0.000
 26010:        0.000        0.000        0.000        0.000        0.000
 26015:        0.000        0.000        0.000        0.000        0.000
 26020:        0.000        0.000        0.000        0.000        0.000
 26025:        0.000        0.000        0.000        0.000        0.000
 26030:        0.000        0.000        0.000        0.000        0.000
 26035:        0.000        0.000        0.000        0.000        0.000
 26040:        0.000        0.000        0.000        0.000        0.000
 26045:        0.000        0.000        0.000        0.000        0.000
 26050:        0.000        0.000        0.000        0.000        0.000
 26055:        0.000        0.000        0.000        0.000        0.000
 26060:        0.000        0.000        0.000        0.000        0.000
 26065:        0.000        0.000        0.000        0.000        0.000
 26070:        0.000        0.000        0.000        0.000        0.000
 26075:        0.000        0.000        0.000        0.000        0.000
 26080:        0.000        0.000        0.000        0.000        0.000
 26085:        0.000        0.000        0.000        0.000        0.000
 26090:        0.000        0.000        0.000        0.000        0.000
 26095:        0.000        0.000        0.000        0.000        0.000
 26100:        0.000        0.000        0.000        0.000        0.000
 26105:        0.000        0.000        0.000        0.000        0.000
 26110:        0.000        0.000        0.000        0.000        0.000
 26115:        0.000        0.000        0.000        0.000        0.000
 26120:        0.000        0.000        0.000        0.000        0.000
 26125:        0.000        0.000        0.000        0.000        0.000
 26130:        0.000        0.000        0.000        0.000        0.000
 26135:        0.000        0.000        0.000        0.000        0.000
 26140:        0.000        0.000        0.000        0.000        0.000
 26145:        0.000        0.000        0.000        0.000        0.000
 26150:        0.000        0.000        0.000        0.000        0.000
 26155:        0.000        0.000        0.000        0.000        0.000
 26160:        0.000        0.000        0.000        0.000        0.000
 26165:        0.000        0.000        0.000        0.000        0.000
 26170:        0.000        0.000        0.000        0.000        0.000
 26175:        0.000        0.000        0.000        0.000        0.000
 26180:        0.000        0.000        0.000        0.000        0.000
 26185:        0.000        0.000        0.000        0.000        0.000
 26190:        0.000        0.000        0.000        0.000        0.000
 26195:        0.000        0.000        0.000        0.000        0.000
 26200:        0.000        0.000        0.000        0.000        0.000
 26205:        0.000        0.000        0.000        0.000        0.000
 26210:        0.000        0.000        0.000        0.000        0.000
 26215:        0.000        0.000        0.000        0.000        0.000
 26220:        0.000        0.000        0.000        0.000        0.000
 26225:        0.000        0.000        0.000        0.000        0.000
 26230:        0.000        0.000        0.000        0.000        0.000
 26235:        0.000        0.000        0.000        0.000        0.000
 26240:        0.000        0.000        0.000        0.000        0.000
 26245:        0.000        0.000        0.000        0.000        0.000
 26250:        0.000        0.000        0.000        0.000        0.000
 26255:        0.000        0.000        0.000        0.000        0.000
 26260:        0.000        0.000        0.000        0.000        0.000
 26265:        0.000        0.000        0.000        0.000        0.000
 26270:        0.000        0.000        0.000        0.000        0.000
 26275:        0.000        0.000        0.000        0.000        0.000
 26280:        0.000        0.000        0.000        0.000        0.000
 26285:        0.000        0.000        0.000        0.000        0.000
 26290:        0.000        0.000        0.000        0.000        0.000
 26295:        0.000        0.000        0.000        0.000        0.000
 26300:        0.000        0.000        0.000        0.000        0.000
 26305:        0.000        0.000        0.000        0.000        0.000
 26310:        0.000        0.000        0.000        0.000        0.000
 26315:        0.000        0.000        0.000        0.000        0.000
 26320:        0.000        0.000        0.000        0.000        0.000
 26325:        0.000        0.000        0.000        0.000        0.000
 26330:        0.000        0.000        0.000        0.000        0.000
 26335:        0.000        0.000        0.000        0.000        0.000
 26340:        0.000        0.000        0.000        0.000        0.000
 26345:        0.000        0.000        0.000        0.000        0.000
 26350:        0.000        0.000        0.000        0.000        0.000
 26355:        0.000        0.000        0.000        0.000        0.000
 26360:        0.000        0.000        0.000        0.000        0.000
 26365:        0.000        0.000        0.000        0.000        0.000
 26370:        0.000        0.000        0.000        0.000        0.000
 26375:        0.000        0.000        0.000        0.000        0.000
 26380:        0.000        0.000        0.000        0.000        0.000
 26385:        0.000        0.000        0.000        0.000        0.000
 26390:        0.000        0.000        0.000        0.000        0.000
 26395:        0.000        0.000        0.000        0.000        0.000
 26400:        0.000        0.000        0.000        0.000        0.000
 26405:        0.000        0.000        0.000        0.000        0.000
 26410:        0.000        0.000        0.000        0.000        0.000
 26415:        0.000        0.000        0.000        0.000        0.000
 26420:        0.000        0.000        0.000        0.000        0.000
 26425:        0.000        0.000        0.000        0.000        0.000
 26430:        0.000        0.000        0.000        0.000        0.000
 26435:        0.000        0.000        0.000        0.000        0.000
 26440:        0.000        0.000        0.000        0.000        0.000
 26445:        0.000        0.000        0.000        0.000        0.000
 26450:        0.000        0.000        0.000        0.000        0.000
 26455:        0.000        0.000        0.000        0.000        0.000
 26460:        0.000        0.000        0.000        0.000        0.000
 26465:        0.000        0.000        0.000        0.000        0.000
 26470:        0.000        0.000        0.000        0.000        0.000
 26475:        0.000        0.000        0.000        0.000        0.000
 26480:        0.000        0.000        0.000        0.000        0.000
 26485:        0.000        0.000        0.000        0.000        0.000
 26490:        0.000        0.000        0.000        0.000        0.000
 26495:        0.000        0.000        0.000        0.000        0.000
 26500:        0.000        0.000        0.000        0.000        0.000
 26505:        0.000        0.000        0.000        0.000        0.000
 26510:        0.000        0.000        0.000        0.000        0.000
 26515:        0.000        0.000        0.000        0.000        0.000
 26520:        0.000        0.000        0.000        0.000        0.000
 26525:        0.000        0.000        0.000        0.000        0.000
 26530:        0.000        0.000        0.000        0.000        0.000
 26535:        0.000        0.000        0.000        0.000        0.000
 26540:        0.000        0.000        0.000        0.000        0.000
 26545:        0.000        0.000        0.000        0.000        0.000
 26550:        0.000        0.000        0.000        0.000        0.000
 26555:        0.000        0.000        0.000        0.000        0.000
 26560:        0.000        0.000        0.000        0.000        0.000
 26565:        0.000        0.000        0.000        0.000        0.000
 26570:        0.000        0.000        0.000        0.000        0.000
 26575:        0.000        0.000        0.000        0.000        0.000
 26580:        0.000        0.000        0.000        0.000        0.000
 26585:        0.000        0.000        0.000        0.000        0.000
 26590:        0.000        0.000        0.000        0.000        0.000
 26595:        0.000        0.000        0.000        0.000        0.000
 26600:        0.000        0.000        0.000        0.000        0.000
 26605:        0.000        0.000        0.000        0.000        0.000
 26610:        0.000        0.000        0.000        0.000        0.000
 26615:        0.000        0.000        0.000        0.000        0.000
 26620:        0.000        0.000        0.000        0.000        0.000
 26625:        0.000        0.000        0.000        0.000        0.000
 26630:        0.000        0.000        0.000        0.000        0.000
 26635:        0.000        0.000        0.000        0.000        0.000
 26640:        0.000        0.000        0.000        0.000        0.000
 26645:        0.000        0.000        0.000        0.000        0.000
 26650:        0.000        0.000        0.000        0.000        0.000
 26655:        0.000        0.000        0.000        0.000        0.000
 26660:        0.000        0.000        0.000        0.000        0.000
 26665:        0.000        0.000        0.000        0.000        0.000
 26670:        0.000        0.000        0.000        0.000        0.000
 26675:        0.000        0.000        0.000        0.000        0.000
 26680:        0.000        0.000        0.000        0.000        0.000
 26685:        0.000        0.000        0.000        0.000        0.000
 26690:        0.000        0.000        0.000        0.000        0.000
 26695:        0.000        0.000        0.000        0.000        0.000
 26700:        0.000        0.000        0.000        0.000        0.000
 26705:        0.000        0.000        0.000        0.000        0.000
 26710:        0.000        0.000        0.000        0.000        0.000
 26715:        0.000        0.000        0.000        0.000        0.000
 26720:        0.000        0.000        0.000        0.000        0.000
 26725:        0.000        0.000        0.000        0.000        0.000
 26730:        0.000        0.000        0.000        0.000        0.000
 26735:        0.000        0.000        0.000        0.000        0.000
 26740:        0.000        0.000        0.000        0.000        0.000
 26745:        0.000        0.000        0.000        0.000        0.000
 26750:        0.000        0.000        0.000        0.000        0.000
 26755:        0.000        0.000        0.000        0.000        0.000
 26760:        0.000        0.000        0.000        0.000        0.000
 26765:        0.000        0.000        0.000        0.000        0.000
 26770:        0.000        0.000        0.000        0.000        0.000
 26775:        0.000        0.000        0.000        0.000        0.000
 26780:        0.000        0.000        0.000        0.000        0.000
 26785:        0.000        0.000        0.000        0.000        0.000
 26790:        0.000        0.000        0.000        0.000        0.000
 26795:        0.000        0.000        0.000        0.000        0.000
 26800:        0.000        0.000        0.000        0.000        0.000
 26805:        0.000        0.000        0.000        0.000        0.000
 26810:        0.000        0.000        0.000        0.000        0.000
 26815:        0.000        0.000        0.000        0.000        0.000
 26820:        0.000        0.000        0.000        0.000        0.000
 26825:        0.000        0.000        0.000        0.000        0.000
 26830:        0.000        0.000        0.000        0.000        0.000
 26835:        0.000        0.000        0.000        0.000        0.000
 26840:        0.000        0.000        0.000        0.000        0.000
 26845:        0.000        0.000        0.000        0.000        0.000
 26850:        0.000        0.000        0.000        0.000        0.000
 26855:        0.000        0.000        0.000        0.000        0.000
 26860:        0.000        0.000        0.000        0.000        0.000
 26865:        0.000        0.000        0.000        0.000        0.000
 26870:        0.000        0.000        0.000        0.000        0.000
 26875:        0.000        0.000        0.000        0.000        0.000
 26880:        0.000        0.000        0.000        0.000        0.000
 26885:        0.000        0.000        0.000        0.000        0.000
 26890:        0.000        0.000        0.000        0.000        0.000
 26895:        0.000        0.000        0.000        0.000        0.000
 26900:        0.000        0.000        0.000        0.000        0.000
 26905:        0.000        0.000        0.000        0.000        0.000
 26910:        0.000        0.000        0.000        0.000        0.000
 26915:        0.000        0.000        0.000        0.000        0.000
 26920:        0.000        0.000        0.000        0.000        0.000
 26925:        0.000        0.000        0.000        0.000        0.000
 26930:        0.000        0.000        0.000        0.000        0.000
 26935:        0.000        0.000        0.000        0.000        0.000
 26940:        0.000        0.000        0.000        0.000        0.000
 26945:        0.000        0.000        0.000        0.000        0.000
 26950:        0.000        0.000        0.000        0.000        0.000
 26955:        0.000        0.000        0.000        0.000        0.000
 26960:        0.000        0.000        0.000        0.000        0.000
 26965:        0.000        0.000        0.000        0.000        0.000
 26970:        0.000        0.000        0.000        0.000        0.000
 26975:        0.000        0.000        0.000        0.000        0.000
 26980:        0.000        0.000        0.000        0.000        0.000
 26985:        0.000        0.000        0.000        0.000        0.000
 26990:        0.000        0.000        0.000        0.000        0.000
 26995:        0.000        0.000        0.000        0.000        0.000
 27000:        0.000        0.000        0.000        0.000        0.000
 27005:        0.000        0.000        0.000        0.000        0.000
 27010:        0.000        0.000        0.000        0.000        0.000
 27015:        0.000        0.000        0.000        0.000        0.000
 27020:        0.000        0.000        0.000        0.000        0.000
 27025:        0.000        0.000        0.000        0.000        0.000
 27030:        0.000        0.000        0.000        0.000        0.000
 27035:        0.000        0.000        0.000        0.000        0.000
 27040:        0.000        0.000        0.000        0.000        0.000
 27045:        0.000        0.000        0.000        0.000        0.000
 27050:        0.000        0.000        0.000        0.000        0.000
 27055:        0.000        0.000        0.000        0.000        0.000
 27060:        0.000        0.000        0.000        0.000        0.000
 27065:        0.000        0.000        0.000        0.000        0.000
 27070:        0.000        0.000        0.000        0.000        0.000
 27075:        0.000        0.000        0.000        0.000        0.000
 27080:        0.000        0.000        0.000        0.000        0.000
 27085:        0.000        0.000        0.000        0.000        0.000
 27090:        0.000        0.000        0.000        0.000        0.000
 27095:        0.000        0.000        0.000        0.000        0.000
 27100:        0.000        0.000        0.000        0.000        0.000
 27105:        0.000        0.000        0.000        0.000        0.000
 27110:        0.000        0.000        0.000        0.000        0.000
 27115:        0.000        0.000        0.000        0.000        0.000
 27120:        0.000        0.000        0.000        0.000        0.000
 27125:        0.000        0.000        0.000        0.000        0.000
 27130:        0.000        0.000        0.000        0.000        0.000
 27135:        0.000        0.000        0.000        0.000        0.000
 27140:        0.000        0.000        0.000        0.000        0.000
 27145:        0.000        0.000        0.000        0.000        0.000
 27150:        0.000        0.000        0.000        0.000        0.000
 27155:        0.000        0.000        0.000        0.000        0.000
 27160:        0.000        0.000        0.000        0.000        0.000
 27165:        0.000        0.000        0.000        0.000        0.000
 27170:        0.000        0.000        0.000        0.000        0.000
 27175:        0.000        0.000        0.000        0.000        0.000
 27180:        0.000        0.000        0.000        0.000        0.000
 27185:        0.000        0.000        0.000        0.000        0.000
 27190:        0.000        0.000        0.000        0.000        0.000
 27195:        0.000        0.000        0.000        0.000        0.000
 27200:        0.000        0.000        0.000        0.000        0.000
 27205:        0.000        0.000        0.000        0.000        0.000
 27210:        0.000        0.000        0.000        0.000        0.000
 27215:        0.000        0.000        0.000        0.000        0.000
 27220:        0.000        0.000        0.000        0.000        0.000
 27225:        0.000        0.000        0.000        0.000        0.000
 27230:        0.000        0.000        0.000        0.000        0.000
 27235:        0.000        0.000        0.000        0.000        0.000
 27240:        0.000        0.000        0.000        0.000        0.000
 27245:        0.000        0.000        0.000        0.000        0.000
 27250:        0.000        0.000        0.000        0.000        0.000
 27255:        0.000        0.000        0.000        0.000        0.000
 27260:        0.000        0.000        0.000        0.000        0.000
 27265:        0.000        0.000        0.000        0.000        0.000
 27270:        0.000        0.000        0.000        0.000        0.000
 27275:        0.000        0.000        0.000        0.000        0.000
 27280:        0.000        0.000        0.000        0.000        0.000
 27285:        0.000        0.000        0.000        0.000        0.000
 27290:        0.000        0.000        0.000        0.000        0.000
 27295:        0.000        0.000        0.000        0.000        0.000
 27300:        0.000        0.000        0.000        0.000        0.000
 27305:        0.000        0.000        0.000        0.000        0.000
 27310:        0.000        0.000        0.000        0.000        0.000
 27315:        0.000        0.000        0.000        0.000        0.000
 27320:        0.000        0.000        0.000        0.000        0.000
 27325:        0.000        0.000        0.000        0.000        0.000
 27330:        0.000        0.000        0.000        0.000        0.000
 27335:        0.000        0.000        0.000        0.000        0.000
 27340:        0.000        0.000        0.000        0.000        0.000
 27345:        0.000        0.000        0.000        0.000        0.000
 27350:        0.000        0.000        0.000        0.000        0.000
 27355:        0.000        0.000        0.000        0.000        0.000
[truncated: 11,440,842 more chars]
